# Supplementary material for: Crystal structure of disodium 2-amino-6-oxo-6,7-di­hydro-1H-purine-1,7-diide hepta­hydrate
Source: Acta Crystallogr E Crystallogr Commun. 2015 Feb 18;71(Pt 3):281–3. doi: 10.1107/S2056989015003163 (PMC4350748; doi:10.1107/S2056989015003163)
Supplement: Supplementary file 1 [file e-71-00281-sup1.cif]

##############################################################################
#                                                                            #
# This CIF contains the data in a paper accepted for publication in          #
# Acta Crystallographica Section E. It conforms to the requirements of       #
# Notes for Authors for Acta Crystallographica Section E, and has been       #
# peer reviewed under the auspices of the IUCr Commission on Journals.       #
#                                                                            #
# Full details of the Crystallographic Information File format               #
# are given in the paper "The Crystallographic Information File (CIF):       #
# a New Standard Archive File for Crystallography" by S. R. Hall, F. H.      #
# Allen and I. D. Brown [Acta Cryst. (1991), A47, 655-685].                  #
#                                                                            #
# The current version of the core CIF dictionary is obtainable from          #
# ftp://ftp.iucr.org/pub/cif_core.dic.                                       #
#                                                                            #
# Software is freely available for graphical display of the structure(s)     #
# in this CIF. For information consult the CIF software page                 #
# http://www.iucr.org/resources/cif/software.                                #
#                                                                            #
# This file may be used for bona fide research purposes within the           #
# scientific community so long as proper attribution is given to the journal # 
# article from which it was obtained.                                        #
#                                                                            #
##############################################################################
data_I
_database_code_depnum_ccdc_archive 'CCDC 1049453'
_audit_creation_method     SHELXL-2013
_journal_date_recd_electronic     2014-12-02
_journal_date_accepted     2015-02-13
_journal_name_full     'Acta Crystallographica, Section E'
_journal_year     2015
_journal_volume     71
_journal_issue      3
_journal_page_first     281
_journal_page_last     283
_journal_paper_category     GM
_journal_paper_doi     10.1107/S2056989015003163
_journal_coeditor_code     PK2539
_publ_contact_author_name     'Dvir Gur'
_publ_contact_author_address
;
Department of Structural Biology, Weizmann Institute of Science, 76100 Rehovot,
Israel
;
_publ_contact_author_email     'dvir.gur@weizmann.ac.il'
_publ_contact_author_fax     ?
_publ_contact_author_phone     '+972-89343514'
_publ_section_title
;
Crystal structure of disodium
2-amino-6-oxo-6,7-dihydro-1<i>H</i>-purine-1,7-diide heptahydrate
;
_publ_section_title_footnote     .
loop_
    _publ_author_name
    _publ_author_footnote
    _publ_author_address
    'Gur, Dvir' .
;
Department of Structural Biology, Weizmann Institute of Science, 76100 Rehovot,
Israel
;
    'Shimon, Linda J. W.' .
;
Chemical Research Support, Weizmann Institute of Science, 76100 Rehovot, Israel
;
_publ_section_synopsis
;
In the title compound, the deprotonated guanine molecules are arranged in
centrosymmetric pairs, and form hydrogen bonds with the neighboring water
molecules.
;
_chemical_name_systematic
;\
Disodium
2-amino-6-oxo-6,7-dihydro-1<i>H</i>-purine-1,7-diide heptahydrate
;
_chemical_name_common     ?
_chemical_formula_moiety     '2(Na +), C5 H3 N5 O1 2-, 7(H2 O1)'
_chemical_formula_sum     'C5 H17 N5 Na2 O8'
_chemical_formula_iupac     '2Na +, C5 H3 N5 O1 2-, 7H2 O1'
_chemical_formula_weight     321.21
_chemical_melting_point     ?
_shelx_space_group_comment
;
The symmetry employed for this shelxl refinement is uniquely defined
by the following loop, which should always be used as a source of
symmetry information in preference to the above space-group names.
They are only intended as comments.
;
_space_group_crystal_system     monoclinic
_space_group_name_H-M_alt     'P 21/c'
_space_group_name_Hall     '-P 2ybc'
loop_
    _space_group_symop_operation_xyz
    'x, y, z'
    '-x, y+1/2, -z+1/2'
    '-x, -y, -z'
    'x, -y-1/2, z-1/2'
_cell_length_a     10.5520(2)
_cell_length_b     11.6936(3)
_cell_length_c     11.1938(2)
_cell_angle_alpha     90
_cell_angle_beta     101.5758(13)
_cell_angle_gamma     90
_cell_volume     1353.12(5)
_cell_formula_units_Z     4
_cell_measurement_reflns_used     3810
_cell_measurement_theta_min     2.55
_cell_measurement_theta_max     30.03
_cell_measurement_temperature     120(2)
_exptl_crystal_description     plate
_exptl_crystal_colour     'colourless'
_exptl_crystal_size_max     0.300
_exptl_crystal_size_mid     0.100
_exptl_crystal_size_min     0.050
_exptl_crystal_density_diffrn     1.577
_exptl_crystal_density_meas     ?
_exptl_crystal_density_method     ?
_exptl_crystal_F_000     672
_exptl_absorpt_coefficient_mu     0.195
_exptl_absorpt_correction_type     multi-scan
_exptl_absorpt_process_details
;
(DENZO-SMN; Otwinowski & Minor, 2006)
;
_shelx_estimated_absorpt_T_min     0.944
_shelx_estimated_absorpt_T_max     0.990
_exptl_absorpt_correction_T_min     0.977
_exptl_absorpt_correction_T_max     0.990
_exptl_special_details     ?
_diffrn_ambient_temperature     120(2)
_diffrn_radiation_type     MoK\a
_diffrn_radiation_wavelength     0.71073
_diffrn_measurement_device_type     'Nonius KappaCCD'
_diffrn_measurement_method     '\f and \w scans'
_diffrn_detector_area_resol_mean     ?
_diffrn_reflns_number     6648
_diffrn_reflns_av_R_equivalents     0.0189
_diffrn_reflns_theta_min     3.716
_diffrn_reflns_theta_max     30.031
_diffrn_reflns_theta_full     25.242
_diffrn_measured_fraction_theta_max     0.993
_diffrn_measured_fraction_theta_full     0.993
_diffrn_reflns_limit_h_min     -14
_diffrn_reflns_limit_h_max     14
_diffrn_reflns_limit_k_min     -12
_diffrn_reflns_limit_k_max     16
_diffrn_reflns_limit_l_min     -15
_diffrn_reflns_limit_l_max     15
_refine_special_details     ?
_reflns_number_total     3931
_reflns_number_gt     2981
_reflns_threshold_expression     I>2\s(I)
_refine_ls_structure_factor_coef     Fsqd
_refine_ls_matrix_type     full
_refine_ls_R_factor_all     0.0679
_refine_ls_R_factor_gt     0.0485
_refine_ls_wR_factor_gt     0.1298
_refine_ls_wR_factor_ref     0.1465
_refine_ls_goodness_of_fit_ref     1.066
_refine_ls_restrained_S_all     1.066
_refine_ls_number_reflns     3931
_refine_ls_number_parameters     248
_refine_ls_number_restraints     0
_refine_ls_hydrogen_treatment     mixed
_refine_ls_weighting_scheme     calc
_refine_ls_weighting_details
              'w=1/[\s^2^(Fo^2^)+(0.0862P)^2^+0.5094P] where P=(Fo^2^+2Fc^2^)/3'
_atom_sites_solution_hydrogens     difmap
_atom_sites_solution_primary     ?
_atom_sites_solution_secondary     ?
_refine_ls_shift/su_max     0.000
_refine_ls_shift/su_mean     0.000
_refine_diff_density_max     0.570
_refine_diff_density_min     -0.394
_refine_ls_extinction_method     none
_refine_ls_extinction_coef     .
loop_
    _atom_type_symbol
    _atom_type_description
    _atom_type_scat_dispersion_real
    _atom_type_scat_dispersion_imag
    _atom_type_scat_source
    'C' 'C' 0.0033 0.0016
                         'International Tables Vol C Tables 4.2.6.8 and 6.1.1.4'
    'N' 'N' 0.0061 0.0033
                         'International Tables Vol C Tables 4.2.6.8 and 6.1.1.4'
    'O' 'O' 0.0106 0.0060
                         'International Tables Vol C Tables 4.2.6.8 and 6.1.1.4'
    'H' 'H' 0.0000 0.0000
                         'International Tables Vol C Tables 4.2.6.8 and 6.1.1.4'
    'Na' 'Na' 0.0362 0.0249
                         'International Tables Vol C Tables 4.2.6.8 and 6.1.1.4'
_computing_data_collection
;
COLLECT (Nonius, 1998)
;
_computing_cell_refinement
;
DENZO-SMN (Otwinowski & Minor, 2006)
;
_computing_data_reduction
;
DENZO-SMN (Otwinowski & Minor, 2006)
;
_computing_structure_solution
;
SHELXS97  (Sheldrick, 2008)
;
_computing_structure_refinement
;
SHELXL2013 (Sheldrick, 2015)
;
_computing_molecular_graphics
;
PLATON (Spek, 2009) and CrystalMaker (CrystalMaker, 2010)
;
_computing_publication_material
;
SHELXL2013 (Sheldrick, 2015) and publCIF (Westrip, 2010)
;
loop_
    _atom_site_type_symbol
    _atom_site_label
    _atom_site_fract_x
    _atom_site_fract_y
    _atom_site_fract_z
    _atom_site_U_iso_or_equiv
    _atom_site_adp_type
    _atom_site_calc_flag
    _atom_site_occupancy
    _atom_site_disorder_assembly
    _atom_site_disorder_group
    N N1 0.65524(13) 0.48287(13) 0.34832(13) 0.0172(3) Uani d 1 . .
    C C2 0.52557(16) 0.48307(15) 0.33930(15) 0.0175(3) Uani d 1 . .
    N N3 0.45252(13) 0.40241(13) 0.37665(13) 0.0170(3) Uani d 1 . .
    C C4 0.52344(15) 0.31289(15) 0.43267(14) 0.0158(3) Uani d 1 . .
    C C5 0.65775(15) 0.30526(15) 0.44968(14) 0.0161(3) Uani d 1 . .
    C C6 0.72597(15) 0.39376(14) 0.40446(14) 0.0156(3) Uani d 1 . .
    N N7 0.69798(13) 0.20349(13) 0.50957(13) 0.0186(3) Uani d 1 . .
    C C8 0.58601(16) 0.15733(16) 0.52393(16) 0.0193(3) Uani d 1 . .
    H H8 0.585(2) 0.087(2) 0.563(2) 0.023 Uiso d 1 . .
    N N9 0.47610(13) 0.21804(13) 0.47962(13) 0.0178(3) Uani d 1 . .
    N N10 0.46123(16) 0.57498(15) 0.27867(15) 0.0235(3) Uani d 1 . .
    H H10A 0.378(3) 0.585(3) 0.290(3) 0.057(9) Uiso d 1 . .
    H H10B 0.513(3) 0.636(3) 0.271(3) 0.048(8) Uiso d 1 . .
    O O1 0.85043(11) 0.39326(11) 0.41331(10) 0.0171(3) Uani d 1 . .
    Na Na1 0.11549(6) 0.25431(6) 0.18356(6) 0.01689(17) Uani d 1 . .
    Na Na2 0.04858(6) 0.04502(6) 0.37257(6) 0.01704(17) Uani d 1 . .
    O O2 0.30698(12) 0.32592(11) 0.13607(12) 0.0194(3) Uani d 1 . .
    H H2A 0.355(3) 0.303(3) 0.090(3) 0.043(8) Uiso d 1 . .
    H H2B 0.362(3) 0.346(2) 0.204(2) 0.031(6) Uiso d 1 . .
    O O3 0.18432(12) 0.38036(11) 0.35525(11) 0.0186(3) Uani d 1 . .
    H H3A 0.143(3) 0.445(3) 0.352(3) 0.048(8) Uiso d 1 . .
    H H3B 0.267(3) 0.391(3) 0.374(3) 0.042(7) Uiso d 1 . .
    O O4 0.24329(12) 0.11485(11) 0.32009(11) 0.0177(3) Uani d 1 . .
    H H4A 0.276(3) 0.075(2) 0.271(3) 0.035(7) Uiso d 1 . .
    H H4B 0.307(3) 0.146(2) 0.367(2) 0.032(7) Uiso d 1 . .
    O O5 -0.00208(13) 0.06838(11) 0.14535(11) 0.0174(3) Uani d 1 . .
    H H5C 0.050(3) 0.024(3) 0.128(3) 0.042(8) Uiso d 1 . .
    H H5D -0.051(3) 0.089(3) 0.087(3) 0.040(7) Uiso d 1 . .
    O O6 -0.15505(12) 0.02121(12) 0.42404(11) 0.0200(3) Uani d 1 . .
    H H6A -0.207(3) -0.027(3) 0.401(3) 0.037(7) Uiso d 1 . .
    H H6B -0.203(3) 0.079(2) 0.444(2) 0.037(7) Uiso d 1 . .
    O O7 0.04292(13) 0.22690(11) 0.46296(11) 0.0180(3) Uani d 1 . .
    H H7A -0.030(3) 0.265(3) 0.447(3) 0.041(7) Uiso d 1 . .
    H H7B 0.094(3) 0.274(2) 0.440(3) 0.034(7) Uiso d 1 . .
    O O8 0.08223(12) -0.14985(11) 0.31485(11) 0.0175(3) Uani d 1 . .
    H H8A 0.108(2) -0.143(2) 0.249(3) 0.033(7) Uiso d 1 . .
    H H8B 0.145(3) -0.173(2) 0.365(3) 0.034(7) Uiso d 1 . .
loop_
    _atom_site_aniso_label
    _atom_site_aniso_U_11
    _atom_site_aniso_U_22
    _atom_site_aniso_U_33
    _atom_site_aniso_U_12
    _atom_site_aniso_U_13
    _atom_site_aniso_U_23
    N1 0.0152(6) 0.0196(7) 0.0171(6) -0.0014(5) 0.0042(5) 0.0002(5)
    C2 0.0158(7) 0.0205(8) 0.0162(7) 0.0002(6) 0.0034(6) -0.0002(6)
    N3 0.0139(6) 0.0197(7) 0.0172(6) -0.0007(5) 0.0030(5) 0.0006(5)
    C4 0.0130(7) 0.0214(8) 0.0127(7) 0.0011(6) 0.0023(5) -0.0006(6)
    C5 0.0141(7) 0.0201(8) 0.0140(7) 0.0015(6) 0.0024(5) 0.0016(6)
    C6 0.0131(7) 0.0207(8) 0.0128(7) -0.0008(6) 0.0021(5) -0.0024(6)
    N7 0.0154(6) 0.0205(7) 0.0194(7) 0.0015(5) 0.0022(5) 0.0026(5)
    C8 0.0163(8) 0.0220(9) 0.0196(8) 0.0012(6) 0.0033(6) 0.0020(6)
    N9 0.0154(6) 0.0209(7) 0.0169(6) 0.0000(5) 0.0030(5) 0.0016(5)
    N10 0.0180(7) 0.0243(8) 0.0282(8) 0.0031(6) 0.0045(6) 0.0072(6)
    O1 0.0106(5) 0.0232(6) 0.0177(5) -0.0012(4) 0.0034(4) -0.0005(4)
    Na1 0.0157(3) 0.0191(4) 0.0157(3) -0.0004(2) 0.0028(2) 0.0002(2)
    Na2 0.0166(3) 0.0193(3) 0.0158(3) 0.0003(2) 0.0045(2) -0.0001(2)
    O2 0.0159(6) 0.0261(7) 0.0167(6) -0.0009(5) 0.0045(5) -0.0018(5)
    O3 0.0135(6) 0.0207(6) 0.0223(6) 0.0008(5) 0.0047(4) -0.0024(5)
    O4 0.0134(5) 0.0220(6) 0.0176(6) 0.0002(5) 0.0030(4) -0.0028(5)
    O5 0.0166(6) 0.0202(6) 0.0146(5) 0.0028(5) 0.0013(4) 0.0013(5)
    O6 0.0159(6) 0.0230(7) 0.0213(6) -0.0008(5) 0.0043(5) -0.0027(5)
    O7 0.0171(6) 0.0198(6) 0.0177(6) 0.0017(5) 0.0049(4) 0.0003(4)
    O8 0.0147(6) 0.0229(6) 0.0147(5) 0.0016(5) 0.0022(4) 0.0012(4)
_geom_special_details
;
All e.s.d.'s (except the e.s.d. in the dihedral angle between two l.s. planes)
are estimated using the full covariance matrix. The cell e.s.d.'s are taken
into account individually in the estimation of e.s.d.'s in distances, angles
and torsion angles; correlations between e.s.d.'s in cell parameters are only
used when they are defined by crystal symmetry. An approximate (isotropic)
treatment of cell e.s.d.'s is used for estimating e.s.d.'s involving l.s.
planes.
;
loop_
    _geom_bond_atom_site_label_1
    _geom_bond_atom_site_label_2
    _geom_bond_site_symmetry_2
    _geom_bond_distance
    _geom_bond_publ_flag
    N1 C2 . 1.352(2) ?
    N1 C6 . 1.360(2) ?
    C2 N3 . 1.337(2) ?
    C2 N10 . 1.375(2) ?
    N3 C4 . 1.364(2) ?
    C4 N9 . 1.364(2) ?
    C4 C5 . 1.394(2) ?
    C5 N7 . 1.390(2) ?
    C5 C6 . 1.411(2) ?
    C6 O1 . 1.2970(19) ?
    N7 C8 . 1.338(2) ?
    C8 N9 . 1.365(2) ?
    C8 H8 . 0.94(2) ?
    N10 H10A . 0.91(3) ?
    N10 H10B . 0.91(3) ?
    Na1 O2 . 2.3447(14) ?
    Na1 O8 2 2.3715(14) ?
    Na1 O3 . 2.4153(14) ?
    Na1 O7 4_565 2.4440(14) ?
    Na1 O4 . 2.4467(14) ?
    Na1 O5 . 2.4972(14) ?
    Na1 Na2 . 3.4006(9) ?
    Na1 Na2 2 3.8095(9) ?
    Na1 Na2 4_565 4.1397(9) ?
    Na2 O6 . 2.3502(14) ?
    Na2 O7 . 2.3612(14) ?
    Na2 O4 . 2.3912(14) ?
    Na2 O8 . 2.4142(15) ?
    Na2 O6 3_556 2.4534(14) ?
    Na2 O5 . 2.5067(14) ?
    Na2 Na2 3_556 3.3871(13) ?
    Na2 Na1 2_545 3.8095(9) ?
    Na2 Na1 4_566 4.1397(9) ?
    O2 H2A . 0.84(3) ?
    O2 H2B . 0.89(3) ?
    O3 H3A . 0.87(3) ?
    O3 H3B . 0.87(3) ?
    O4 H4A . 0.85(3) ?
    O4 H4B . 0.85(3) ?
    O5 H5C . 0.81(3) ?
    O5 H5D . 0.78(3) ?
    O6 Na2 3_556 2.4534(14) ?
    O6 H6A . 0.79(3) ?
    O6 H6B . 0.90(3) ?
    O7 Na1 4_566 2.4440(14) ?
    O7 H7A . 0.88(3) ?
    O7 H7B . 0.85(3) ?
    O8 Na1 2_545 2.3716(14) ?
    O8 H8A . 0.84(3) ?
    O8 H8B . 0.82(3) ?
loop_
    _geom_angle_atom_site_label_1
    _geom_angle_atom_site_label_2
    _geom_angle_atom_site_label_3
    _geom_angle_site_symmetry_1
    _geom_angle_site_symmetry_3
    _geom_angle
    _geom_angle_publ_flag
    C2 N1 C6 . . 119.30(14) ?
    N3 C2 N1 . . 127.87(15) ?
    N3 C2 N10 . . 116.55(15) ?
    N1 C2 N10 . . 115.49(15) ?
    C2 N3 C4 . . 112.80(14) ?
    N3 C4 N9 . . 126.26(14) ?
    N3 C4 C5 . . 124.10(15) ?
    N9 C4 C5 . . 109.64(14) ?
    N7 C5 C4 . . 108.93(14) ?
    N7 C5 C6 . . 132.26(14) ?
    C4 C5 C6 . . 118.80(15) ?
    O1 C6 N1 . . 119.48(15) ?
    O1 C6 C5 . . 123.43(15) ?
    N1 C6 C5 . . 117.09(14) ?
    C8 N7 C5 . . 102.23(14) ?
    N7 C8 N9 . . 116.93(16) ?
    N7 C8 H8 . . 120.6(14) ?
    N9 C8 H8 . . 122.5(14) ?
    C4 N9 C8 . . 102.28(13) ?
    C2 N10 H10A . . 115(2) ?
    C2 N10 H10B . . 114.3(19) ?
    H10A N10 H10B . . 121(3) ?
    O2 Na1 O8 . 2 129.23(5) ?
    O2 Na1 O3 . . 80.05(5) ?
    O8 Na1 O3 2 . 80.22(5) ?
    O2 Na1 O7 . 4_565 81.28(5) ?
    O8 Na1 O7 2 4_565 82.37(5) ?
    O3 Na1 O7 . 4_565 137.08(5) ?
    O2 Na1 O4 . . 89.29(5) ?
    O8 Na1 O4 2 . 133.29(5) ?
    O3 Na1 O4 . . 82.51(5) ?
    O7 Na1 O4 4_565 . 135.46(5) ?
    O2 Na1 O5 . . 133.89(5) ?
    O8 Na1 O5 2 . 90.29(5) ?
    O3 Na1 O5 . . 136.66(5) ?
    O7 Na1 O5 4_565 . 82.01(5) ?
    O4 Na1 O5 . . 73.70(5) ?
    O2 Na1 Na2 . . 133.95(4) ?
    O8 Na1 Na2 2 . 92.44(4) ?
    O3 Na1 Na2 . . 90.63(4) ?
    O7 Na1 Na2 4_565 . 129.14(4) ?
    O4 Na1 Na2 . . 44.68(3) ?
    O5 Na1 Na2 . . 47.31(3) ?
    O2 Na1 Na2 . 2 91.59(4) ?
    O8 Na1 Na2 2 2 37.64(3) ?
    O3 Na1 Na2 . 2 68.95(4) ?
    O7 Na1 Na2 4_565 2 73.34(4) ?
    O4 Na1 Na2 . 2 150.82(4) ?
    O5 Na1 Na2 . 2 123.71(4) ?
    Na2 Na1 Na2 . 2 126.913(19) ?
    O2 Na1 Na2 . 4_565 67.43(4) ?
    O8 Na1 Na2 2 4_565 74.73(4) ?
    O3 Na1 Na2 . 4_565 107.25(4) ?
    O7 Na1 Na2 4_565 4_565 29.94(3) ?
    O4 Na1 Na2 . 4_565 151.97(4) ?
    O5 Na1 Na2 . 4_565 110.76(4) ?
    Na2 Na1 Na2 . 4_565 155.43(3) ?
    Na2 Na1 Na2 2 4_565 50.230(19) ?
    O6 Na2 O7 . . 84.18(5) ?
    O6 Na2 O4 . . 166.81(6) ?
    O7 Na2 O4 . . 83.95(5) ?
    O6 Na2 O8 . . 98.31(5) ?
    O7 Na2 O8 . . 169.31(5) ?
    O4 Na2 O8 . . 94.41(5) ?
    O6 Na2 O6 . 3_556 90.35(5) ?
    O7 Na2 O6 . 3_556 86.16(5) ?
    O4 Na2 O6 . 3_556 94.57(5) ?
    O8 Na2 O6 . 3_556 83.44(5) ?
    O6 Na2 O5 . . 104.03(5) ?
    O7 Na2 O5 . . 108.55(5) ?
    O4 Na2 O5 . . 74.47(4) ?
    O8 Na2 O5 . . 81.04(5) ?
    O6 Na2 O5 3_556 . 160.17(5) ?
    O6 Na2 Na2 . 3_556 46.41(3) ?
    O7 Na2 Na2 . 3_556 83.17(4) ?
    O4 Na2 Na2 . 3_556 137.16(5) ?
    O8 Na2 Na2 . 3_556 91.01(4) ?
    O6 Na2 Na2 3_556 3_556 43.93(3) ?
    O5 Na2 Na2 . 3_556 148.16(5) ?
    O6 Na2 Na1 . . 123.50(4) ?
    O7 Na2 Na1 . . 69.18(4) ?
    O4 Na2 Na1 . . 46.01(3) ?
    O8 Na2 Na1 . . 116.92(4) ?
    O6 Na2 Na1 3_556 . 133.71(4) ?
    O5 Na2 Na1 . . 47.07(3) ?
    Na2 Na2 Na1 3_556 . 152.07(3) ?
    O6 Na2 Na1 . 2_545 61.78(4) ?
    O7 Na2 Na1 . 2_545 145.56(4) ?
    O4 Na2 Na1 . 2_545 130.44(4) ?
    O8 Na2 Na1 . 2_545 36.86(3) ?
    O6 Na2 Na1 3_556 2_545 88.83(4) ?
    O5 Na2 Na1 . 2_545 86.14(4) ?
    Na2 Na2 Na1 3_556 2_545 69.95(2) ?
    Na1 Na2 Na1 . 2_545 133.15(2) ?
    O6 Na2 Na1 . 4_566 82.59(4) ?
    O7 Na2 Na1 . 4_566 31.10(3) ?
    O4 Na2 Na1 . 4_566 90.17(4) ?
    O8 Na2 Na1 . 4_566 138.65(4) ?
    O6 Na2 Na1 3_556 4_566 55.22(4) ?
    O5 Na2 Na1 . 4_566 139.21(4) ?
    Na2 Na2 Na1 3_556 4_566 59.82(2) ?
    Na1 Na2 Na1 . 4_566 95.369(16) ?
    Na1 Na2 Na1 2_545 4_566 129.771(19) ?
    Na1 O2 H2A . . 133(2) ?
    Na1 O2 H2B . . 110.3(16) ?
    H2A O2 H2B . . 104(2) ?
    Na1 O3 H3A . . 115(2) ?
    Na1 O3 H3B . . 114.2(19) ?
    H3A O3 H3B . . 110(3) ?
    Na2 O4 Na1 . . 89.31(5) ?
    Na2 O4 H4A . . 117.3(18) ?
    Na1 O4 H4A . . 101.7(18) ?
    Na2 O4 H4B . . 127.2(17) ?
    Na1 O4 H4B . . 112.0(18) ?
    H4A O4 H4B . . 105(2) ?
    Na1 O5 Na2 . . 85.62(4) ?
    Na1 O5 H5C . . 105(2) ?
    Na2 O5 H5C . . 99(2) ?
    Na1 O5 H5D . . 96(2) ?
    Na2 O5 H5D . . 148(2) ?
    H5C O5 H5D . . 111(3) ?
    Na2 O6 Na2 . 3_556 89.65(5) ?
    Na2 O6 H6A . . 128(2) ?
    Na2 O6 H6A 3_556 . 104(2) ?
    Na2 O6 H6B . . 124.0(17) ?
    Na2 O6 H6B 3_556 . 100.6(17) ?
    H6A O6 H6B . . 103(3) ?
    Na2 O7 Na1 . 4_566 118.96(6) ?
    Na2 O7 H7A . . 117.7(19) ?
    Na1 O7 H7A 4_566 . 104.2(19) ?
    Na2 O7 H7B . . 112.8(18) ?
    Na1 O7 H7B 4_566 . 99.0(18) ?
    H7A O7 H7B . . 101(3) ?
    Na1 O8 Na2 2_545 . 105.50(5) ?
    Na1 O8 H8A 2_545 . 119.6(18) ?
    Na2 O8 H8A . . 103.7(19) ?
    Na1 O8 H8B 2_545 . 115.2(18) ?
    Na2 O8 H8B . . 105.6(19) ?
    H8A O8 H8B . . 106(3) ?
loop_
    _geom_hbond_atom_site_label_D
    _geom_hbond_atom_site_label_H
    _geom_hbond_atom_site_label_A
    _geom_hbond_site_symmetry_A
    _geom_hbond_distance_DH
    _geom_hbond_distance_HA
    _geom_hbond_distance_DA
    _geom_hbond_angle_DHA
    O2 H2A N9 4_565 0.84(3) 1.97(3) 2.7875(19) 168(3)
    O2 H2B N3 . 0.89(3) 2.08(3) 2.9582(19) 167(2)
    O3 H3A O5 2 0.87(3) 2.08(3) 2.9200(18) 163(3)
    O3 H3B N3 . 0.87(3) 1.95(3) 2.8038(18) 166(3)
    O4 H4A N1 2_645 0.85(3) 1.96(3) 2.8093(19) 177(3)
    O4 H4B N9 . 0.85(3) 2.14(3) 2.9866(19) 176(2)
    O5 H5C O1 2_645 0.81(3) 1.96(3) 2.7581(18) 168(3)
    O6 H6A O2 2_545 0.79(3) 2.02(3) 2.7938(19) 167(3)
    O6 H6B N7 1_455 0.90(3) 2.01(3) 2.909(2) 173(2)
    O7 H7A O1 1_455 0.88(3) 1.95(3) 2.7867(17) 160(3)
    O7 H7B O3 . 0.85(3) 1.92(3) 2.7608(18) 168(3)
    O8 H8A O1 2_645 0.84(3) 1.99(3) 2.8303(17) 171(3)
    O8 H8B N7 3_656 0.82(3) 1.98(3) 2.7938(19) 171(3)
    O5 H5D O1 4_465 0.78(3) 2.02(3) 2.7835(17) 164(3)
_shelx_hkl_file
;
 -14  -5   1   23.62    4.37   1
 -14  -5   2    3.88    4.37   1
 -14  -5   3   16.40    3.56   1
 -14  -5   4   20.52    4.44   1
 -14  -5   5    7.78    4.02   1
 -14  -4   0    3.50    4.19   1
 -14  -4   1   -2.69    2.59   1
 -14  -4   2    6.81    4.28   1
 -14  -4   4    4.08    2.59   1
 -14  -4   5   29.16    4.32   1
 -14  -4   6   -0.40    3.39   1
 -14  -3  -1   10.18    4.78   1
 -14  -3   0    9.61    4.22   1
 -14  -3   1   19.01    4.01   1
 -14  -3   2    6.30    3.61   1
 -14  -3   3    0.50    3.41   1
 -14  -3   4  151.04   12.78   1
 -14  -3   5   47.33    5.64   1
 -14  -3   6  104.04    9.18   1
 -14  -3   7   11.97    2.91   1
 -14  -2  -1    8.18    4.69   1
 -14  -2   0   18.40    4.72   1
 -14  -2   1   36.84    5.34   1
 -14  -2   2   14.98    4.10   1
 -14  -2   3   -0.10    3.34   1
 -14  -2   4    4.80    2.58   1
 -14  -2   5    7.90    3.37   1
 -14  -2   6   11.49    3.59   1
 -14  -2   7    4.71    3.21   1
 -14  -1  -2    9.49    4.62   1
 -14  -1  -1   40.70    5.49   1
 -14  -1   0   -2.50    2.50   1
 -14  -1   1   11.49    3.19   1
 -14  -1   2    1.21    3.52   1
 -14  -1   3   82.81    6.92   1
 -14  -1   4   18.49    4.21   1
 -14  -1   5   -0.30    2.92   1
 -14  -1   6   37.33    4.64   1
 -14  -1   7   17.31    3.58   1
 -14  -1   8   39.44    4.65   1
 -13  -7   0   66.26    7.65   1
 -13  -7   1   -4.80    3.90   1
 -13  -7   2   50.84    5.99   1
 -13  -7   3   70.56    8.06   1
 -13  -7   4  103.23    8.53   1
 -13  -7   5    1.90    3.51   1
 -13  -7   6    0.10    2.33   1
 -13  -6  -2    3.10    3.31   1
 -13  -6  -1    3.80    4.09   1
 -13  -6   0    4.80    3.90   1
 -13  -6   1    9.99    3.22   1
 -13  -6   2    0.71    2.30   1
 -13  -6   3   11.90    3.73   1
 -13  -6   4    3.20    2.18   1
 -13  -6   5   21.16    4.51   1
 -13  -6   6    1.80    2.49   1
 -13  -6   7   -0.59    1.99   1
 -13  -5  -3   11.22    4.82   1
 -13  -5  -2    0.30    2.92   1
 -13  -5  -1   38.07    5.31   1
 -13  -5   0    1.21    3.52   1
 -13  -5   1    6.60    2.72   1
 -13  -5   2   13.03    3.03   1
 -13  -5   3    0.71    2.20   1
 -13  -5   4   -1.00    2.00   1
 -13  -5   5   12.89    2.87   1
 -13  -5   6   -1.39    2.69   1
 -13  -5   7   -0.90    2.70   1
 -13  -5   8    9.67    3.17   1
 -13  -4  -3   -1.90    4.11   1
 -13  -4  -2   -0.79    2.69   1
 -13  -4  -1   48.02    5.96   1
 -13  -4   0   51.27    5.73   1
 -13  -4   1   -2.69    2.00   1
 -13  -4   2  163.84   13.57   1
 -13  -4   3   10.50    2.98   1
 -13  -4   4   -1.59    2.80   1
 -13  -4   5    0.50    2.71   1
 -13  -4   6   13.91    2.83   1
 -13  -4   7    7.78    2.18   1
 -13  -4   8   42.64    4.83   1
 -13  -4   9    2.99    2.49   1
 -13  -3  -4   68.06    6.93   1
 -13  -3  -3    2.69    2.98   1
 -13  -3  -2    6.30    3.11   1
 -13  -3  -1   11.22    3.28   1
 -13  -3   0   -2.50    2.31   1
 -13  -3   1    0.40    3.19   1
 -13  -3   2   20.43    4.16   1
 -13  -3   3   55.50    5.66   1
 -13  -3   4  121.22   11.01   1
 -13  -3   5   -1.21    1.72   1
 -13  -3   6   -0.50    2.31   1
 -13  -3   7   10.18    2.68   1
 -13  -3   8   42.25    4.29   1
 -13  -3   9    3.88    1.89   1
 -13  -2  -4   16.89    4.93   1
 -13  -2  -3    1.59    2.70   1
 -13  -2  -2    5.81    2.99   1
 -13  -2  -1   -3.20    2.61   1
 -13  -2   0   21.81    3.74   1
 -13  -2   1    1.30    3.01   1
 -13  -2   2    5.29    2.39   1
 -13  -2   3   -1.39    1.89   1
 -13  -2   4    3.50    2.69   1
 -13  -2   5   11.83    3.10   1
 -13  -2   6   24.50    3.56   1
 -13  -2   7    0.59    2.59   1
 -13  -2   8   47.06    4.25   1
 -13  -2   9    1.80    1.61   1
 -13  -1  -4    4.00    3.20   1
 -13  -1  -3   -0.30    2.82   1
 -13  -1  -2   -0.20    3.52   1
 -13  -1  -1    3.88    2.60   1
 -13  -1   0   -0.71    2.30   1
 -13  -1   1   -2.50    2.31   1
 -13  -1   2    2.19    3.11   1
 -13  -1   3   10.11    3.50   1
 -13  -1   4    1.10    1.91   1
 -13  -1   5    0.30    2.61   1
 -13  -1   6   18.58    3.02   1
 -13  -1   7   38.44    4.71   1
 -13  -1   8    1.30    2.10   1
 -13  -1   9    8.58    2.29   1
 -12  -9   0    0.20    2.72   1
 -12  -9   1    2.89    3.91   1
 -12  -9   2    2.99    2.70   1
 -12  -9   3   37.95    5.54   1
 -12  -9   4    4.80    2.89   1
 -12  -9   5   66.10    6.34   1
 -12  -8  -2   -0.10    2.73   1
 -12  -8  -1   23.23    4.43   1
 -12  -8   0   -2.79    3.71   1
 -12  -8   1    2.31    3.50   1
 -12  -8   2    0.90    3.50   1
 -12  -8   3    0.00    1.00   1
 -12  -8   4    6.20    2.79   1
 -12  -8   5   58.37    6.72   1
 -12  -8   6   -4.00    2.08   1
 -12  -8   7    7.51    3.40   1
 -12  -7  -3    4.58    3.21   1
 -12  -7  -2   24.60    4.66   1
 -12  -7  -1   64.48    6.91   1
 -12  -7   0    6.71    3.52   1
 -12  -7   1   51.55    5.89   1
 -12  -7   2    0.10    3.34   1
 -12  -7   3    1.90    2.21   1
 -12  -7   4  193.21   14.18   1
 -12  -7   5    3.10    2.11   1
 -12  -7   6   16.16    2.97   1
 -12  -7   7    7.62    2.32   1
 -12  -7   8   17.64    3.11   1
 -12  -6  -4    4.28    4.31   1
 -12  -6  -3   -2.10    2.49   1
 -12  -6  -2    7.90    2.92   1
 -12  -6  -1    8.01    2.89   1
 -12  -6   0   83.72    8.05   1
 -12  -6   1    0.30    2.21   1
 -12  -6   2   20.79    3.28   1
 -12  -6   3   15.76    3.49   1
 -12  -6   4   17.39    3.84   1
 -12  -6   5    0.71    2.81   1
 -12  -6   6    2.69    2.69   1
 -12  -6   8    4.49    1.99   1
 -12  -6   9   32.15    4.31   1
 -12  -5  -5   34.34    5.51   1
 -12  -5  -4    9.49    5.11   1
 -12  -5  -3    6.50    3.21   1
 -12  -5  -2   -1.99    3.38   1
 -12  -5  -1    1.69    3.30   1
 -12  -5   0    0.90    2.11   1
 -12  -5   1   80.28    6.09   1
 -12  -5   2   28.84    3.76   1
 -12  -5   3    1.10    2.10   1
 -12  -5   4    6.10    2.72   1
 -12  -5   5    0.90    1.80   1
 -12  -5   7    1.30    2.51   1
 -12  -5   8   66.42    5.05   1
 -12  -5   9    4.00    2.60   1
 -12  -4  -5    9.61    2.11   1
 -12  -4  -4    1.69    1.51   1
 -12  -4  -3    7.29    1.62   1
 -12  -4  -2   10.69    1.57   1
 -12  -4  -1    0.00    1.00   1
 -12  -4   0   93.90    3.88   1
 -12  -4   1    0.30    0.70   1
 -12  -4   2   33.87    4.42   1
 -12  -4   3   12.89    2.73   1
 -12  -4   4   14.21    2.71   1
 -12  -4   5   -0.50    1.60   1
 -12  -4   6  121.22    9.03   1
 -12  -4   7   33.52    3.82   1
 -12  -4   8   99.80    7.39   1
 -12  -4   9    2.10    2.20   1
 -12  -4  10    5.02    2.42   1
 -12  -3  -6   41.73    3.75   1
 -12  -3  -5    7.62    1.60   1
 -12  -3  -4    3.39    1.40   1
 -12  -3  -3   72.59    4.43   1
 -12  -3  -2   81.90    4.53   1
 -12  -3  -1    0.71    0.81   1
 -12  -3   0   -1.00    0.60   1
 -12  -3   1    2.19    0.50   1
 -12  -3   2    4.00    2.00   1
 -12  -3   3   20.43    3.16   1
 -12  -3   4   12.60    2.48   1
 -12  -3   5   27.04    3.74   1
 -12  -3   6   15.21    2.50   1
 -12  -3   7   35.64    3.46   1
 -12  -3   8   -0.30    1.90   1
 -12  -3   9    5.11    2.21   1
 -12  -3  10   21.62    2.88   1
 -12  -3  11   -0.20    1.51   1
 -12  -2  -6   79.92    5.01   1
 -12  -2  -5   40.83    3.32   1
 -12  -2  -4    2.31    1.31   1
 -12  -2  -3   21.90    2.06   1
 -12  -2  -2   10.11    1.53   1
 -12  -2  -1   15.13    1.32   1
 -12  -2   0   21.62    1.40   1
 -12  -2   1   40.83    1.41   1
 -12  -2   2   -0.90    2.30   1
 -12  -2   3   47.33    4.54   1
 -12  -2   4    2.50    1.90   1
 -12  -2   5    3.39    2.21   1
 -12  -2   6    6.30    2.01   1
 -12  -2   7   26.73    3.41   1
 -12  -2   8   50.84    4.14   1
 -12  -2   9    0.59    1.79   1
 -12  -2  10    5.62    1.90   1
 -12  -2  11    1.30    1.80   1
 -12  -1  -6    1.69    1.90   1
 -12  -1  -5   52.56    4.64   1
 -12  -1  -4    9.00    1.62   1
 -12  -1  -3    0.40    1.10   1
 -12  -1  -2    1.39    0.90   1
 -12  -1  -1   16.16    1.53   1
 -12  -1   0    9.61    0.81   1
 -12  -1   1    2.69    1.90   1
 -12  -1   2    1.80    1.80   1
 -12  -1   3   10.82    2.43   1
 -12  -1   4   24.21    3.35   1
 -12  -1   5   -0.50    2.10   1
 -12  -1   7   50.84    4.99   1
 -12  -1   8   42.38    4.04   1
 -12  -1   9    2.40    1.89   1
 -12  -1  10    9.61    2.11   1
 -12  -1  11   38.94    3.37   1
 -11 -11   2   64.80    7.24   1
 -11 -10  -2   30.36    5.51   1
 -11 -10  -1   44.22    6.65   1
 -11 -10   0   19.01    4.62   1
 -11 -10   1   58.68    6.74   1
 -11 -10   2    5.90    3.69   1
 -11 -10   3   -0.59    2.28   1
 -11 -10   4   19.62    3.54   1
 -11  -9  -3    3.10    3.20   1
 -11  -9  -2    1.21    2.62   1
 -11  -9  -1   -0.30    3.41   1
 -11  -9   0   33.99    4.43   1
 -11  -9   1    0.71    2.30   1
 -11  -9   2   11.63    3.48   1
 -11  -9   3    1.90    2.21   1
 -11  -9   4    1.30    2.30   1
 -11  -9   5   10.11    3.37   1
 -11  -8  -4    2.79    4.17   1
 -11  -8  -3    4.58    3.08   1
 -11  -8  -2    1.21    2.42   1
 -11  -8  -1   28.73    4.72   1
 -11  -8   0    2.99    2.39   1
 -11  -8   1   -0.79    1.89   1
 -11  -8   2    3.61    2.09   1
 -11  -8   3    1.59    1.89   1
 -11  -8   4  195.16   14.81   1
 -11  -8   5    1.00    2.70   1
 -11  -8   6   84.09    6.60   1
 -11  -8   7    2.89    2.21   1
 -11  -7  -5    1.21    2.90   1
 -11  -7  -3    9.18    3.09   1
 -11  -7  -2   18.32    3.68   1
 -11  -7  -1   10.30    2.50   1
 -11  -7   0    0.79    2.88   1
 -11  -7   1   10.37    3.09   1
 -11  -7   3    4.71    2.91   1
 -11  -7   4    0.20    2.62   1
 -11  -7   5   -0.59    1.69   1
 -11  -7   6   50.84    4.85   1
 -11  -7   7    5.29    2.71   1
 -11  -7   8   17.14    2.57   1
 -11  -6  -6   -3.20    2.90   1
 -11  -6  -5    4.88    2.92   1
 -11  -6  -4    0.20    2.41   1
 -11  -6  -3   -0.10    3.44   1
 -11  -6  -2   -4.28    2.90   1
 -11  -6  -1   -1.21    2.71   1
 -11  -6   0   15.60    2.92   1
 -11  -6   1   33.99    2.45   1
 -11  -6   2    0.79    0.69   1
 -11  -6   3   29.81    4.04   1
 -11  -6   5   34.93    4.02   1
 -11  -6   6    1.99    2.28   1
 -11  -6   7    2.31    1.70   1
 -11  -6   8   67.40    5.25   1
 -11  -5  -6   12.60    4.33   1
 -11  -5  -5   -0.50    3.31   1
 -11  -5  -4   12.39    2.89   1
 -11  -5  -3    8.01    2.49   1
 -11  -5  -2   48.16    5.55   1
 -11  -5  -1    5.81    2.22   1
 -11  -5   0    5.90    2.82   1
 -11  -5   1   15.60    1.42   1
 -11  -5   2   85.56    3.88   1
 -11  -5   3  116.21    4.10   1
 -11  -5   4    2.10    0.49   1
 -11  -5   5   37.09    3.53   1
 -11  -5   6   43.69    3.83   1
 -11  -5   7    1.21    2.20   1
 -11  -5   8  143.76    9.11   1
 -11  -5   9   60.68    4.67   1
 -11  -4  -7   13.03    2.31   1
 -11  -4  -6   -2.31    1.92   1
 -11  -4  -5    2.99    3.49   1
 -11  -4  -4   59.91    5.73   1
 -11  -4  -3   65.77    6.00   1
 -11  -4  -2    0.00    1.00   1
 -11  -4  -1    2.79    2.61   1
 -11  -4   0   95.84    7.44   1
 -11  -4   1   13.69    1.04   1
 -11  -4   2    0.50    0.50   1
 -11  -4   3    9.42    0.61   1
 -11  -4   4   -0.10    1.41   1
 -11  -4   5   38.44    3.84   1
 -11  -4   6    6.92    2.10   1
 -11  -4   7    9.00    2.28   1
 -11  -4   8   33.87    3.38   1
 -11  -4   9   13.32    2.19   1
 -11  -4  10    3.69    1.80   1
 -11  -3  -7   14.90    2.39   1
 -11  -3  -6   27.56    4.72   1
 -11  -3  -5    0.40    1.40   1
 -11  -3  -4   34.81    2.71   1
 -11  -3  -3   28.09    2.33   1
 -11  -3  -2   72.59    3.24   1
 -11  -3  -1   50.27    2.41   1
 -11  -3   0   55.95    2.84   1
 -11  -3   1    5.20    0.59   1
 -11  -3   2   10.30    0.51   1
 -11  -3   3    9.42    2.03   1
 -11  -3   4   21.72    3.08   1
 -11  -3   5    6.40    1.92   1
 -11  -3   6   54.46    4.58   1
 -11  -3   7   -0.50    1.21   1
 -11  -3   8   30.14    2.96   1
 -11  -3   9   19.27    2.37   1
 -11  -3  10    1.00    1.30   1
 -11  -2  -7    2.99    2.01   1
 -11  -2  -6    4.20    1.68   1
 -11  -2  -5   21.07    2.20   1
 -11  -2  -4    1.49    1.29   1
 -11  -2  -3    4.80    1.18   1
 -11  -2  -2   58.22    3.36   1
 -11  -2  -1   23.81    1.56   1
 -11  -2   0   22.28    2.93   1
 -11  -2   1   28.30    0.85   1
 -11  -2   2   30.14    3.62   1
 -11  -2   3   10.82    2.50   1
 -11  -2   4   89.87    6.07   1
 -11  -2   5   47.06    3.98   1
 -11  -2   6    9.99    2.21   1
 -11  -2   7    1.80    1.90   1
 -11  -2   8   24.70    2.48   1
 -11  -2   9    5.81    1.69   1
 -11  -2  10   26.73    2.59   1
 -11  -2  11   15.76    2.06   1
 -11  -1  -8   12.67    2.56   1
 -11  -1  -7   56.55    4.36   1
 -11  -1  -6   48.16    3.61   1
 -11  -1  -5   48.72    3.63   1
 -11  -1  -4    3.88    1.18   1
 -11  -1  -3  109.41    4.81   1
 -11  -1  -2    0.90    0.89   1
 -11  -1  -1  309.41   10.20   1
 -11  -1   0   82.81    2.91   1
 -11  -1   1   42.25    1.04   1
 -11  -1   2    0.10    1.32   1
 -11  -1   3   84.46    5.88   1
 -11  -1   4    1.00    1.30   1
 -11  -1   5    0.90    1.31   1
 -11  -1   6    2.79    1.50   1
 -11  -1   7   80.64    4.85   1
 -11  -1   9    4.88    1.59   1
 -11  -1  10    4.41    1.51   1
 -10 -11  -2   28.62    4.92   1
 -10 -11  -1   38.44    5.83   1
 -10 -11   0    4.49    4.20   1
 -10 -11   1   68.72    6.13   1
 -10 -10  -4   -0.30    2.71   1
 -10 -10  -3    3.69    2.80   1
 -10 -10  -2   23.91    4.21   1
 -10 -10  -1    6.00    3.28   1
 -10 -10   0   32.15    4.88   1
 -10 -10   1   -1.99    3.10   1
 -10 -10   2    9.61    2.91   1
 -10 -10   3   23.33    3.96   1
 -10  -9  -5   55.50    6.26   1
 -10  -9  -4    2.19    2.60   1
 -10  -9  -3    4.80    2.80   1
 -10  -9  -2   -0.90    2.11   1
 -10  -9  -1    6.20    3.29   1
 -10  -9   0    4.71    2.30   1
 -10  -9   1    1.30    2.19   1
 -10  -9   2   36.97    4.50   1
 -10  -9   3   11.70    3.21   1
 -10  -9   4   11.83    3.30   1
 -10  -9   5    1.59    1.79   1
 -10  -8  -6    2.50    2.91   1
 -10  -8  -5    2.50    3.89   1
 -10  -8  -4    7.29    2.92   1
 -10  -8  -3   39.69    5.04   1
 -10  -8  -2   29.05    4.64   1
 -10  -8  -1   32.04    3.96   1
 -10  -8   0    6.10    1.48   1
 -10  -8   1    5.71    1.20   1
 -10  -8   2    0.30    1.00   1
 -10  -8   3   86.12    4.64   1
 -10  -8   4    1.99    0.99   1
 -10  -8   5   -0.50    1.60   1
 -10  -8   6    3.61    1.90   1
 -10  -7  -7    7.67    3.71   1
 -10  -7  -6   13.03    3.39   1
 -10  -7  -5   -0.30    2.11   1
 -10  -7  -4   -1.00    3.20   1
 -10  -7  -3    1.80    2.09   1
 -10  -7  -2   11.83    2.82   1
 -10  -7  -1    0.40    2.49   1
 -10  -7   0   -1.59    1.69   1
 -10  -7   1    3.88    0.99   1
 -10  -7   2    2.59    0.90   1
 -10  -7   3   54.46    2.95   1
 -10  -7   4   22.47    1.90   1
 -10  -7   5    5.81    1.01   1
 -10  -7   6   12.67    2.92   1
 -10  -7   7   37.70    3.81   1
 -10  -6  -7   51.84    6.91   1
 -10  -6  -6    0.40    3.29   1
 -10  -6  -5   -0.30    2.21   1
 -10  -6  -4    0.40    1.99   1
 -10  -6  -3   67.57    6.08   1
 -10  -6  -2   14.06    3.08   1
 -10  -6  -1   -0.79    1.69   1
 -10  -6   0   10.69    2.81   1
 -10  -6   1    8.58    1.17   1
 -10  -6   2   -0.40    0.59   1
 -10  -6   3   22.37    1.51   1
 -10  -6   4   12.11    0.97   1
 -10  -6   5   60.22    3.10   1
 -10  -6   6   56.40    2.55   1
 -10  -6   7   31.14    3.12   1
 -10  -6   8    8.12    1.82   1
 -10  -5  -8    6.10    4.10   1
 -10  -5  -7   15.29    4.22   1
 -10  -5  -6    1.59    3.28   1
 -10  -5  -5  124.32    9.14   1
 -10  -5  -4   -4.49    2.71   1
 -10  -5  -3    0.30    1.90   1
 -10  -5  -2   39.69    4.16   1
 -10  -5  -1   18.58    2.76   1
 -10  -5   0   15.60    2.92   1
 -10  -5   1   33.76    1.86   1
 -10  -5   2  138.30    4.94   1
 -10  -5   3   28.30    1.49   1
 -10  -5   4    0.79    0.50   1
 -10  -5   5   27.04    1.35   1
 -10  -5   6   72.08    2.72   1
 -10  -5   7  204.78   11.73   1
 -10  -5   8   22.47    2.56   1
 -10  -5   9    5.81    1.78   1
 -10  -4  -8    2.40    2.70   1
 -10  -4  -7    9.00    4.68   1
 -10  -4  -6    9.80    2.69   1
 -10  -4  -5    5.11    2.31   1
 -10  -4  -4   -0.20    2.02   1
 -10  -4  -3    7.90    2.30   1
 -10  -4  -2   10.63    2.28   1
 -10  -4  -1    0.40    1.50   1
 -10  -4   0    6.20    2.09   1
 -10  -4   1    8.41    2.03   1
 -10  -4   2   20.70    1.18   1
 -10  -4   3   61.78    2.36   1
 -10  -4   4   11.63    0.68   1
 -10  -4   5   19.62    2.48   1
 -10  -4   6   13.69    2.29   1
 -10  -4   7   30.36    3.09   1
 -10  -4   8   26.94    2.91   1
 -10  -4   9    8.88    1.79   1
 -10  -3  -8   -1.99    1.69   1
 -10  -3  -7    4.20    1.68   1
 -10  -3  -6  203.63    7.99   1
 -10  -3  -5   14.59    2.83   1
 -10  -3  -4    8.18    2.29   1
 -10  -3  -3   -0.71    2.50   1
 -10  -3  -2  154.26    9.44   1
 -10  -3  -1   71.74    5.42   1
 -10  -3   0    1.10    1.51   1
 -10  -3   1  183.87    9.76   1
 -10  -3   2   61.31    2.19   1
 -10  -3   3    0.40    0.20   1
 -10  -3   4    5.11    1.99   1
 -10  -3   5   10.89    2.18   1
 -10  -3   6   72.42    4.77   1
 -10  -3   7    1.10    1.09   1
 -10  -3   8   23.81    2.54   1
 -10  -3   9    1.69    1.40   1
 -10  -3  10   13.62    2.29   1
 -10  -2  -9    4.20    2.21   1
 -10  -2  -8   -0.20    1.91   1
 -10  -2  -7   70.22    4.36   1
 -10  -2  -6    1.80    1.39   1
 -10  -2  -5   -0.10    0.91   1
 -10  -2  -4    1.21    0.90   1
 -10  -2  -3  151.78    5.42   1
 -10  -2  -2   98.01    4.16   1
 -10  -2  -1   26.32    1.64   1
 -10  -2   0  291.38    9.22   1
 -10  -2   1   38.44    1.61   1
 -10  -2   2   19.01    0.70   1
 -10  -2   3   40.70    3.45   1
 -10  -2   4  245.55   11.60   1
 -10  -2   5   25.70    2.74   1
 -10  -2   6   18.06    2.38   1
 -10  -2   7    0.30    1.10   1
 -10  -2   8   64.00    3.84   1
 -10  -2   9   61.00    4.22   1
 -10  -2  10    0.90    1.10   1
 -10  -1  -9   19.10    2.53   1
 -10  -1  -8    0.50    3.41   1
 -10  -1  -7    4.49    1.78   1
 -10  -1  -6    2.31    1.49   1
 -10  -1  -5    9.49    1.48   1
 -10  -1  -4   12.39    1.48   1
 -10  -1  -3   10.89    1.32   1
 -10  -1  -2   49.84    2.54   1
 -10  -1  -1    0.71    0.60   1
 -10  -1   0   64.48    2.41   1
 -10  -1   1    4.20    0.49   1
 -10  -1   2  727.92   29.14   1
 -10  -1   3   25.70    2.13   1
 -10  -1   4   17.98    2.46   1
 -10  -1   5    1.30    1.09   1
 -10  -1   6    5.02    1.39   1
 -10  -1   7    6.81    1.62   1
 -10  -1   8  332.70    8.76   1
 -10  -1   9   -0.30    0.90   1
 -10  -1  10    5.71    1.39   1
  -9 -11  -4  145.44   13.02   1
  -9 -11  -3    2.31    2.71   1
  -9 -11  -2   17.31    4.91   1
  -9 -11  -1    9.42    3.01   1
  -9 -11   0   27.98    3.91   1
  -9 -10  -6    3.50    3.40   1
  -9 -10  -5    3.80    3.90   1
  -9 -10  -4   54.61    6.06   1
  -9 -10  -3    7.40    2.99   1
  -9 -10  -2    0.20    2.41   1
  -9 -10  -1   90.82    7.81   1
  -9 -10   0    0.30    2.82   1
  -9 -10   1   -0.59    1.69   1
  -9 -10   2   24.40    3.66   1
  -9  -9  -7   24.40    5.04   1
  -9  -9  -6    0.79    2.49   1
  -9  -9  -5   -2.89    3.30   1
  -9  -9  -4    1.21    2.42   1
  -9  -9  -3   43.56    4.75   1
  -9  -9  -2    3.80    2.30   1
  -9  -9  -1   77.62    5.81   1
  -9  -9   0    8.53    1.58   1
  -9  -9   1    3.20    1.22   1
  -9  -9   2   54.76    3.70   1
  -9  -9   3   60.84    3.90   1
  -9  -9   4    1.00    1.10   1
  -9  -9   5   16.73    2.13   1
  -9  -8  -7    5.20    3.19   1
  -9  -8  -6  108.78   10.01   1
  -9  -8  -5    7.78    2.68   1
  -9  -8  -4   13.99    3.37   1
  -9  -8  -3    3.10    2.82   1
  -9  -8  -2  139.95    6.39   1
  -9  -8  -1   -1.69    0.99   1
  -9  -8   0    0.59    1.00   1
  -9  -8   1   99.60    4.39   1
  -9  -8   2    3.88    0.71   1
  -9  -8   3  108.58    3.75   1
  -9  -8   4   45.16    2.42   1
  -9  -8   5   18.84    1.74   1
  -9  -8   6    1.21    1.30   1
  -9  -8   7   76.91    6.31   1
  -9  -7  -8    4.49    2.88   1
  -9  -7  -7    1.10    3.30   1
  -9  -7  -6   67.24    6.23   1
  -9  -7  -5   39.44    4.77   1
  -9  -7  -4   10.50    2.59   1
  -9  -7  -3   19.80    3.03   1
  -9  -7  -2   -0.90    1.60   1
  -9  -7  -1   52.85    2.76   1
  -9  -7   0   23.81    1.66   1
  -9  -7   1    9.92    1.07   1
  -9  -7   2    9.99    0.88   1
  -9  -7   3    6.20    0.70   1
  -9  -7   4   -0.20    0.50   1
  -9  -7   5   73.62    2.57   1
  -9  -7   6   29.05    1.62   1
  -9  -7   7   71.57    5.92   1
  -9  -6  -8   -1.00    2.50   1
  -9  -6  -6  110.46    8.83   1
  -9  -6  -5    0.00    1.00   1
  -9  -6  -4    2.99    2.60   1
  -9  -6  -3  323.64   17.63   1
  -9  -6  -2    2.79    1.70   1
  -9  -6  -1  153.02    8.41   1
  -9  -6   0   31.14    3.35   1
  -9  -6   1   19.62    1.06   1
  -9  -6   2  185.78    4.91   1
  -9  -6   3    2.59    0.52   1
  -9  -6   4    1.49    0.39   1
  -9  -6   5    9.12    0.72   1
  -9  -6   6   13.18    1.23   1
  -9  -6   7   12.53    1.49   1
  -9  -6   8   58.68    3.68   1
  -9  -5  -8   45.56    5.26   1
  -9  -5  -7    8.58    2.81   1
  -9  -5  -6   -1.49    2.68   1
  -9  -5  -5    4.49    2.71   1
  -9  -5  -4   67.24    5.08   1
  -9  -5  -3    3.20    1.90   1
  -9  -5  -2  295.84   15.48   1
  -9  -5  -1   48.72    3.91   1
  -9  -5   0    1.39    1.39   1
  -9  -5   1  142.09    7.87   1
  -9  -5   2   63.36    2.55   1
  -9  -5   3   18.49    1.03   1
  -9  -5   4   -0.20    0.31   1
  -9  -5   5    4.49    0.68   1
  -9  -5   6    9.67    0.50   1
  -9  -5   7    0.90    0.30   1
  -9  -5   8   12.82    1.93   1
  -9  -4  -9    4.20    2.30   1
  -9  -4  -8   11.70    2.87   1
  -9  -4  -7    0.50    2.10   1
  -9  -4  -6    9.67    2.99   1
  -9  -4  -5   85.19    5.72   1
  -9  -4  -4   13.32    2.70   1
  -9  -4  -3  130.87    8.47   1
  -9  -4  -2   32.49    2.74   1
  -9  -4  -1   41.47    2.58   1
  -9  -4   0    8.29    1.61   1
  -9  -4   1   24.11    1.87   1
  -9  -4   2   31.25    1.45   1
  -9  -4   3  335.62    8.06   1
  -9  -4   4  100.80    3.01   1
  -9  -4   5    2.59    0.52   1
  -9  -4   6    1.00    1.20   1
  -9  -4   7   91.78    4.22   1
  -9  -4   8   35.28    0.95   1
  -9  -4   9    0.59    0.49   1
  -9  -4  10   -0.40    1.50   1
  -9  -3 -10    4.58    3.08   1
  -9  -3  -9    0.00    1.00   1
  -9  -3  -8   22.47    2.46   1
  -9  -3  -7    1.69    2.78   1
  -9  -3  -6   61.62    5.34   1
  -9  -3  -5   -0.30    2.21   1
  -9  -3  -4    2.89    1.50   1
  -9  -3  -3    5.38    1.30   1
  -9  -3  -2    0.40    1.50   1
  -9  -3  -1   47.47    2.76   1
  -9  -3   0   68.23    3.63   1
  -9  -3   1   24.90    2.10   1
  -9  -3   2  104.86    2.87   1
  -9  -3   3  390.46    8.69   1
  -9  -3   4  141.85    3.81   1
  -9  -3   5  153.02    5.44   1
  -9  -3   6  118.81    4.36   1
  -9  -3   7   32.95    1.95   1
  -9  -3   8    7.02    1.11   1
  -9  -3   9    2.89    0.41   1
  -9  -3  10   23.14    2.21   1
  -9  -2 -10    5.20    2.28   1
  -9  -2  -9   -0.79    1.50   1
  -9  -2  -8    1.21    1.21   1
  -9  -2  -7    0.50    1.21   1
  -9  -2  -6   11.63    2.52   1
  -9  -2  -5   68.56    2.98   1
  -9  -2  -4    6.30    1.61   1
  -9  -2  -3    5.71    1.48   1
  -9  -2  -2    2.31    1.09   1
  -9  -2  -1  156.00    6.24   1
  -9  -2   0   65.45    3.40   1
  -9  -2   1  364.05   11.07   1
  -9  -2   2   26.21    1.02   1
  -9  -2   3   15.60    1.42   1
  -9  -2   4   98.41    3.97   1
  -9  -2   5   63.52    2.87   1
  -9  -2   6    0.71    1.01   1
  -9  -2   7    8.01    1.19   1
  -9  -2   8  123.88    4.45   1
  -9  -2   9   74.65    2.07   1
  -9  -2  10   24.70    1.39   1
  -9  -1 -10   11.29    2.49   1
  -9  -1  -9   -0.20    1.31   1
  -9  -1  -8   -1.69    1.69   1
  -9  -1  -7   21.72    2.24   1
  -9  -1  -6  146.65    5.09   1
  -9  -1  -5   33.64    2.32   1
  -9  -1  -4   50.55    2.28   1
  -9  -1  -3  171.09    5.23   1
  -9  -1  -2  220.82    9.51   1
  -9  -1  -1    2.40    0.50   1
  -9  -1   0   35.88    1.56   1
  -9  -1   1  258.89    6.11   1
  -9  -1   2   71.74    3.56   1
  -9  -1   3   -0.71    0.81   1
  -9  -1   4  327.97   10.87   1
  -9  -1   5  192.93    7.22   1
  -9  -1   6  155.00    4.98   1
  -9  -1   7   66.91    3.27   1
  -9  -1   8    2.10    0.70   1
  -9  -1   9   30.47    1.44   1
  -9  -1  10   97.02    3.35   1
  -9  -1  11  245.55   18.18   1
  -9  -1  12    1.59    3.88   1
  -9  -1  13   -7.02    5.83   1
  -9  -1  14  110.67   12.20   1
  -8 -11  -5    3.31    2.91   1
  -8 -11  -4    2.69    3.61   1
  -8 -11  -3    4.71    3.39   1
  -8 -11  -2   14.29    3.33   1
  -8 -10  -7   28.52    5.23   1
  -8 -10  -6    1.59    3.58   1
  -8 -10  -5    7.29    2.81   1
  -8 -10  -4    6.00    3.28   1
  -8 -10  -3   54.46    5.17   1
  -8 -10  -2   11.42    2.70   1
  -8 -10  -1    0.40    1.10   1
  -8 -10   0    0.00    1.00   1
  -8 -10   1    3.20    0.79   1
  -8 -10   2   37.33    3.42   1
  -8 -10   3    0.00    1.00   1
  -8 -10   4   -0.20    1.51   1
  -8 -10   5    0.59    1.19   1
  -8  -9  -7    9.80    3.00   1
  -8  -9  -5    8.53    3.50   1
  -8  -9  -4   37.33    4.03   1
  -8  -9  -3   62.09    5.67   1
  -8  -9  -2   -1.00    1.40   1
  -8  -9  -1   28.41    2.35   1
  -8  -9   0    0.30    0.80   1
  -8  -9   1   49.56    2.25   1
  -8  -9   2   36.97    1.95   1
  -8  -9   3  288.66    8.16   1
  -8  -9   4   16.48    1.38   1
  -8  -9   5    8.58    1.11   1
  -8  -9   6   29.05    3.13   1
  -8  -9   7  115.99    7.97   1
  -8  -8  -8    3.31    3.71   1
  -8  -8  -7    2.31    2.40   1
  -8  -8  -6    5.38    2.27   1
  -8  -8  -5    4.58    2.18   1
  -8  -8  -4   80.10    6.44   1
  -8  -8  -3   -0.20    1.01   1
  -8  -8  -2   54.61    3.25   1
  -8  -8  -1    6.30    1.31   1
  -8  -8   0   63.52    3.03   1
  -8  -8   1   45.83    1.76   1
  -8  -8   2    1.39    0.59   1
  -8  -8   3    7.78    0.78   1
  -8  -8   4  142.56    4.30   1
  -8  -8   5  209.38    6.08   1
  -8  -8   6    6.10    0.79   1
  -8  -8   7   22.00    2.44   1
  -8  -8   8   37.33    3.91   1
  -8  -7  -8   16.97    3.46   1
  -8  -7  -7    8.18    3.37   1
  -8  -7  -6    2.50    2.69   1
  -8  -7  -5    8.70    2.71   1
  -8  -7  -4   46.10    4.62   1
  -8  -7  -3   -0.90    1.60   1
  -8  -7  -2   44.22    2.39   1
  -8  -7  -1   32.49    2.05   1
  -8  -7   0  321.84    9.33   1
  -8  -7   1  253.76    7.33   1
  -8  -7   2    3.10    0.49   1
  -8  -7   3    0.79    0.39   1
  -8  -7   4  310.46    8.46   1
  -8  -7   5   63.52    2.23   1
  -8  -7   6    7.18    0.70   1
  -8  -7   7   32.72    1.83   1
  -8  -7   8   17.72    2.11   1
  -8  -7   9    3.61    1.71   1
  -8  -6  -8    3.88    3.07   1
  -8  -6  -7   43.69    5.29   1
  -8  -6  -6   73.79    6.53   1
  -8  -6  -5   24.11    3.34   1
  -8  -6  -4   45.29    3.10   1
  -8  -6  -3   -1.00    1.10   1
  -8  -6  -2   99.80    4.80   1
  -8  -6  -1   -0.40    0.79   1
  -8  -6   0  123.88    4.01   1
  -8  -6   1  458.82    9.42   1
  -8  -6   2    1.59    0.50   1
  -8  -6   3    6.10    0.59   1
  -8  -6   4    0.50    0.40   1
  -8  -6   5   72.25    2.38   1
  -8  -6   6   58.06    1.68   1
  -8  -6   7   15.76    0.87   1
  -8  -6   8   11.63    1.02   1
  -8  -5  -9    2.59    2.51   1
  -8  -5  -8  100.00    7.60   1
  -8  -5  -7    0.00    1.00   1
  -8  -5  -6    1.39    1.39   1
  -8  -5  -5   28.84    2.47   1
  -8  -5  -4   68.89    3.65   1
  -8  -5  -3   49.56    3.10   1
  -8  -5  -2  304.85   10.13   1
  -8  -5  -1  372.10   11.96   1
  -8  -5   0    2.59    0.61   1
  -8  -5   1    9.00    0.78   1
  -8  -5   2  268.96    5.90   1
  -8  -5   3  369.02    7.30   1
  -8  -5   4   46.92    1.37   1
  -8  -5   5    0.30    0.30   1
  -8  -5   6    0.50    0.40   1
  -8  -5   7  113.64    2.98   1
  -8  -5   8    9.80    2.00   1
  -8  -5   9    8.70    1.71   1
  -8  -5  10    6.20    1.49   1
  -8  -5  11    2.79    1.20   1
  -8  -4  -9    8.70    3.01   1
  -8  -4  -8   -0.40    1.69   1
  -8  -4  -7    0.40    1.79   1
  -8  -4  -6    9.49    1.72   1
  -8  -4  -5   32.04    2.60   1
  -8  -4  -4  139.71    5.91   1
  -8  -4  -3   70.56    3.19   1
  -8  -4  -2   98.60    4.57   1
  -8  -4  -1  165.12    6.17   1
  -8  -4   0   37.95    2.22   1
  -8  -4   1   53.00    2.77   1
  -8  -4   2  636.05   11.60   1
  -8  -4   3   20.61    0.82   1
  -8  -4   4   35.76    1.08   1
  -8  -4   5   27.25    0.84   1
  -8  -4   6  105.88    2.68   1
  -8  -4   7   40.83    1.41   1
  -8  -4   8    8.18    1.09   1
  -8  -4   9    0.40    0.69   1
  -8  -4  10    4.00    1.12   1
  -8  -4  11   29.16    2.48   1
  -8  -3 -11    7.90    2.42   1
  -8  -3 -10   85.75    7.41   1
  -8  -3  -9    2.10    1.80   1
  -8  -3  -8   49.14    3.36   1
  -8  -3  -7    2.59    1.71   1
  -8  -3  -6    6.40    1.82   1
  -8  -3  -5    4.28    1.28   1
  -8  -3  -4   74.82    3.63   1
  -8  -3  -3    7.02    1.38   1
  -8  -3  -2   64.00    3.04   1
  -8  -3  -1    1.99    1.10   1
  -8  -3   0   -0.20    1.11   1
  -8  -3   1    2.10    1.19   1
  -8  -3   2  245.24    5.95   1
  -8  -3   3  195.72    4.76   1
  -8  -3   4    0.90    0.30   1
  -8  -3   5    6.81    0.52   1
  -8  -3   6 1037.48   26.41   1
  -8  -3   7   16.81    0.57   1
  -8  -3   8   -0.20    0.40   1
  -8  -3   9    1.90    0.50   1
  -8  -3  10  184.42    7.60   1
  -8  -3  11    0.10    0.91   1
  -8  -2 -11   19.71    3.73   1
  -8  -2 -10   -0.10    2.73   1
  -8  -2  -9   -0.30    1.51   1
  -8  -2  -8   73.96    3.44   1
  -8  -2  -7   24.21    1.87   1
  -8  -2  -6  106.71    4.75   1
  -8  -2  -5    2.31    1.31   1
  -8  -2  -4   39.31    2.51   1
  -8  -2  -3   64.64    3.38   1
  -8  -2  -2   32.26    2.16   1
  -8  -2  -1  101.81    4.24   1
  -8  -2   0    8.82    1.13   1
  -8  -2   1  170.30    6.00   1
  -8  -2   2   71.74    2.03   1
  -8  -2   3   75.52    3.48   1
  -8  -2   4  282.24    9.41   1
  -8  -2   5  647.19   18.83   1
  -8  -2   6  274.23    9.27   1
  -8  -2   7   77.44    1.58   1
  -8  -2   8   13.99    0.67   1
  -8  -2   9  138.06    4.70   1
  -8  -2  10   95.84    2.94   1
  -8  -2  11    9.00    1.20   1
  -8  -2  12    5.11    1.22   1
  -8  -2  13   15.68    5.39   1
  -8  -1 -11   94.87    5.65   1
  -8  -1 -10   56.10    3.89   1
  -8  -1  -9    2.10    1.39   1
  -8  -1  -8    5.11    1.31   1
  -8  -1  -7  205.92    6.60   1
  -8  -1  -6   17.14    1.41   1
  -8  -1  -5   62.09    2.52   1
  -8  -1  -4   31.14    1.56   1
  -8  -1  -3   18.92    1.22   1
  -8  -1  -2   -0.20    0.40   1
  -8  -1  -1   63.84    2.24   1
  -8  -1   0    5.90    0.58   1
  -8  -1   1   57.00    1.66   1
  -8  -1   2   60.84    2.96   1
  -8  -1   3   -0.59    0.69   1
  -8  -1   4   27.56    1.89   1
  -8  -1   5    1.00    0.80   1
  -8  -1   6    0.10    0.51   1
  -8  -1   7   47.61    1.93   1
  -8  -1   8   47.89    1.25   1
  -8  -1   9   15.92    0.72   1
  -8  -1  10   98.80    2.98   1
  -8  -1  11   68.56    4.31   1
  -8  -1  12   21.44    2.13   1
  -8  -1  13   -2.31    3.92   1
  -8  -1  14   23.33    6.28   1
  -7 -11   1   49.14    5.47   1
  -7 -11   2    1.30    1.71   1
  -7 -11   3    2.10    1.60   1
  -7 -11   4   11.22    2.21   1
  -7 -11   5    2.31    3.40   1
  -7 -10  -7   13.76    3.26   1
  -7 -10  -6   11.97    3.11   1
  -7 -10  -5    7.90    3.32   1
  -7 -10  -4    1.90    2.70   1
  -7 -10  -3   34.46    3.99   1
  -7 -10  -2   19.98    2.23   1
  -7 -10  -1   -1.10    1.30   1
  -7 -10   0    6.92    1.10   1
  -7 -10   1    1.59    0.81   1
  -7 -10   2   65.12    3.55   1
  -7 -10   3   43.56    2.24   1
  -7 -10   4   65.12    3.07   1
  -7 -10   5    2.79    1.00   1
  -7 -10   6    7.62    1.10   1
  -7  -9  -8    3.10    2.60   1
  -7  -9  -7   91.58    8.04   1
  -7  -9  -6   56.25    5.25   1
  -7  -9  -5   80.28    6.09   1
  -7  -9  -4    0.79    1.50   1
  -7  -9  -3   55.80    3.59   1
  -7  -9  -2   24.50    2.08   1
  -7  -9  -1   10.82    1.32   1
  -7  -9   0   -0.30    0.61   1
  -7  -9   1   -0.50    0.50   1
  -7  -9   2   28.52    1.28   1
  -7  -9   3   19.27    1.23   1
  -7  -9   4   85.38    2.96   1
  -7  -9   5   17.89    1.27   1
  -7  -9   6   -0.71    0.81   1
  -7  -9   7    6.30    1.10   1
  -7  -9   8   13.32    2.48   1
  -7  -8  -8    7.08    2.61   1
  -7  -8  -7   42.64    4.70   1
  -7  -8  -6   44.49    4.54   1
  -7  -8  -5    5.02    2.02   1
  -7  -8  -4    3.80    1.40   1
  -7  -8  -3  337.46   10.29   1
  -7  -8  -2   45.16    2.42   1
  -7  -8  -1    0.90    0.80   1
  -7  -8   0   -0.10    0.81   1
  -7  -8   1  119.90    3.72   1
  -7  -8   2    2.10    0.61   1
  -7  -8   3  123.88    4.01   1
  -7  -8   4    2.40    0.59   1
  -7  -8   5    0.00    1.00   1
  -7  -8   6  171.09    5.76   1
  -7  -8   7  153.26    6.19   1
  -7  -8   8   69.06    5.82   1
  -7  -8   9   38.32    3.59   1
  -7  -7  -8    3.31    2.80   1
  -7  -7  -7   -0.79    1.69   1
  -7  -7  -6    0.10    1.41   1
  -7  -7  -5   63.68    3.67   1
  -7  -7  -4    9.49    1.17   1
  -7  -7  -3  130.87    4.35   1
  -7  -7  -2    1.30    0.71   1
  -7  -7  -1    5.29    0.92   1
  -7  -7   0    8.88    0.89   1
  -7  -7   1  109.20    2.93   1
  -7  -7   2  489.29    9.73   1
  -7  -7   3   17.31    0.83   1
  -7  -7   4  105.06    2.66   1
  -7  -7   5    1.00    0.40   1
  -7  -7   6  264.39    6.50   1
  -7  -7   7  254.08    7.33   1
  -7  -7   8    2.19    0.80   1
  -7  -7   9   14.36    2.20   1
  -7  -6  -9    4.20    2.91   1
  -7  -6  -8    0.79    1.80   1
  -7  -6  -7   62.73    3.96   1
  -7  -6  -6   26.32    2.36   1
  -7  -6  -5   40.45    2.54   1
  -7  -6  -4  156.75    5.76   1
  -7  -6  -3  287.98    8.15   1
  -7  -6  -2  161.04    4.82   1
  -7  -6  -1  136.19    4.20   1
  -7  -6   0  124.55    3.79   1
  -7  -6   1  395.61    9.94   1
  -7  -6   2  933.30   17.11   1
  -7  -6   3   14.06    0.68   1
  -7  -6   4    5.11    0.59   1
  -7  -6   5    2.10    0.41   1
  -7  -6   6    1.99    0.51   1
  -7  -6   7   35.16    2.13   1
  -7  -6   8  104.65    4.50   1
  -7  -6   9   71.57    3.38   1
  -7  -5  -9    0.30    1.71   1
  -7  -5  -8   53.14    3.94   1
  -7  -5  -7   40.70    2.68   1
  -7  -5  -6   48.44    3.06   1
  -7  -5  -5   54.46    3.10   1
  -7  -5  -4   75.52    3.48   1
  -7  -5  -3   -0.71    1.11   1
  -7  -5  -2  475.68   11.78   1
  -7  -5  -1 1190.25   24.15   1
  -7  -5   0   88.55    2.82   1
  -7  -5   1    2.69    0.59   1
  -7  -5   2    1.30    0.30   1
  -7  -5   3  169.52    3.39   1
  -7  -5   4  122.99    2.88   1
  -7  -5   5   26.01    1.02   1
  -7  -5   6   24.11    0.98   1
  -7  -5   7  113.42    3.19   1
  -7  -5   8   10.89    1.12   1
  -7  -5   9   62.57    3.64   1
  -7  -5  13   12.53    2.19   1
  -7  -4  -9    0.50    1.80   1
  -7  -4  -8   11.22    1.88   1
  -7  -4  -7    0.59    1.29   1
  -7  -4  -6  213.16    7.59   1
  -7  -4  -5   16.08    1.68   1
  -7  -4  -4    0.71    0.91   1
  -7  -4  -3   14.29    1.51   1
  -7  -4  -2   13.91    1.57   1
  -7  -4  -1   47.61    2.35   1
  -7  -4   0   56.85    1.96   1
  -7  -4   1   63.36    2.07   1
  -7  -4   2  170.30    3.39   1
  -7  -4   3  107.54    2.49   1
  -7  -4   4  194.60    3.91   1
  -7  -4   5    5.20    0.41   1
  -7  -4   6  112.36    2.76   1
  -7  -4   7   60.22    2.64   1
  -7  -4   8  222.61   10.74   1
  -7  -4   9  291.73   12.30   1
  -7  -4  10   18.58    1.72   1
  -7  -4  11   -0.10    1.11   1
  -7  -4  12  113.85    7.90   1
  -7  -4  13    9.30    1.83   1
  -7  -3 -11   50.69    5.13   1
  -7  -3 -10   21.72    3.17   1
  -7  -3  -9    4.28    1.49   1
  -7  -3  -8   70.22    4.19   1
  -7  -3  -7   49.84    2.97   1
  -7  -3  -6   15.76    1.83   1
  -7  -3  -5  386.52   12.58   1
  -7  -3  -4  505.35   15.29   1
  -7  -3  -3   44.09    2.39   1
  -7  -3  -2   72.08    3.23   1
  -7  -3  -1  165.64    5.66   1
  -7  -3   0   72.76    3.07   1
  -7  -3   1  239.32    7.12   1
  -7  -3   2    0.71    0.30   1
  -7  -3   3   46.24    1.09   1
  -7  -3   4   22.94    0.67   1
  -7  -3   5  678.08   11.98   1
  -7  -3   6  213.16    6.42   1
  -7  -3   7   39.19    1.88   1
  -7  -3   8   12.11    0.70   1
  -7  -3   9  155.75    5.24   1
  -7  -3  10    7.51    0.71   1
  -7  -3  11   61.47    4.55   1
  -7  -3  12   17.64    2.02   1
  -7  -3  13    4.58    1.71   1
  -7  -2 -12   40.45    3.43   1
  -7  -2 -11   -0.10    2.73   1
  -7  -2 -10   25.70    3.45   1
  -7  -2  -9    0.59    1.00   1
  -7  -2  -8  163.84    6.66   1
  -7  -2  -7   96.24    4.51   1
  -7  -2  -6  453.26   14.48   1
  -7  -2  -5    5.62    1.18   1
  -7  -2  -4   65.12    3.07   1
  -7  -2  -3  186.32    6.28   1
  -7  -2  -2   28.52    1.92   1
  -7  -2  -1   37.95    2.09   1
  -7  -2   0    0.79    0.61   1
  -7  -2   1   23.91    1.37   1
  -7  -2   2  115.99    2.80   1
  -7  -2   3   29.59    0.98   1
  -7  -2   4    1.10    0.21   1
  -7  -2   5   12.11    1.11   1
  -7  -2   6    3.80    0.31   1
  -7  -2   7   21.16    0.92   1
  -7  -2   8    0.59    0.40   1
  -7  -2   9    0.10    0.40   1
  -7  -2  10   94.28    3.88   1
  -7  -2  11  182.25    8.10   1
  -7  -2  12   71.74    4.07   1
  -7  -2  13   16.56    1.87   1
  -7  -2  14   43.03    7.35   1
  -7  -1 -12   59.75    4.17   1
  -7  -1 -11    9.00    2.40   1
  -7  -1 -10   -0.71    1.11   1
  -7  -1  -9   -0.10    1.11   1
  -7  -1  -8  615.54   16.37   1
  -7  -1  -7    0.40    1.00   1
  -7  -1  -6   19.10    1.57   1
  -7  -1  -5    5.02    1.21   1
  -7  -1  -4   14.59    1.53   1
  -7  -1  -3  175.30    6.09   1
  -7  -1  -2  245.86    7.84   1
  -7  -1  -1   81.36    3.25   1
  -7  -1   0    2.50    0.88   1
  -7  -1   1    9.18    0.97   1
  -7  -1   2   13.32    0.51   1
  -7  -1   3   25.91    1.53   1
  -7  -1   4   48.72    2.23   1
  -7  -1   5   60.06    2.17   1
  -7  -1   6   13.91    0.60   1
  -7  -1   7    0.50    0.30   1
  -7  -1   8    9.99    0.57   1
  -7  -1   9  145.93    2.90   1
  -7  -1  10  176.36    6.11   1
  -7  -1  11    0.10    0.61   1
  -7  -1  12   29.05    2.26   1
  -7  -1  13   29.38    2.28   1
  -7  -1  14    3.50    4.71   1
  -7  -1  15   -5.62    5.21   1
  -6 -11   0  108.78    7.51   1
  -6 -11   1    1.59    1.69   1
  -6 -11   2   28.84    3.33   1
  -6 -11   3   -2.59    1.38   1
  -6 -11   4   -0.30    1.00   1
  -6 -11   5    0.90    1.31   1
  -6 -11   6    2.10    2.20   1
  -6 -10  -5   80.82    6.65   1
  -6 -10  -4   45.29    4.44   1
  -6 -10  -3   -0.50    1.60   1
  -6 -10  -2    7.67    1.61   1
  -6 -10  -1   67.08    5.08   1
  -6 -10   0  166.67    6.20   1
  -6 -10   1    2.40    0.81   1
  -6 -10   2  128.82    4.31   1
  -6 -10   3    6.60    0.93   1
  -6 -10   4   11.29    1.08   1
  -6 -10   5   75.34    3.12   1
  -6 -10   6    0.50    0.91   1
  -6 -10   7   36.48    4.23   1
  -6  -9  -8    2.89    2.99   1
  -6  -9  -7   21.53    3.43   1
  -6  -9  -6    0.00    1.00   1
  -6  -9  -5   16.89    2.96   1
  -6  -9  -4   -0.10    1.01   1
  -6  -9  -3    4.80    1.10   1
  -6  -9  -2   24.21    1.57   1
  -6  -9  -1    5.38    0.88   1
  -6  -9   0   -0.10    0.51   1
  -6  -9   1   67.73    2.30   1
  -6  -9   2  201.07    6.24   1
  -6  -9   3  144.72    4.33   1
  -6  -9   4  306.25    8.05   1
  -6  -9   5   21.16    1.29   1
  -6  -9   6   23.81    1.37   1
  -6  -9   7   40.45    2.04   1
  -6  -9   8  127.46    5.19   1
  -6  -8  -8    8.12    2.51   1
  -6  -8  -7   45.56    3.51   1
  -6  -8  -6   27.67    2.63   1
  -6  -8  -5   87.80    3.56   1
  -6  -8  -4   43.43    2.24   1
  -6  -8  -3   21.53    1.48   1
  -6  -8  -2   25.70    1.62   1
  -6  -8  -1    0.40    0.59   1
  -6  -8   0   58.68    2.14   1
  -6  -8   1    4.58    0.60   1
  -6  -8   2    5.62    0.62   1
  -6  -8   3   19.80    0.98   1
  -6  -8   4   12.11    0.90   1
  -6  -8   5   10.63    0.78   1
  -6  -8   6  279.22    6.68   1
  -6  -8   7    0.79    0.80   1
  -6  -8   8   26.01    2.04   1
  -6  -8   9   14.98    1.70   1
  -6  -7  -8    0.71    1.71   1
  -6  -7  -7    3.80    1.48   1
  -6  -7  -6    2.40    1.30   1
  -6  -7  -5   34.57    2.12   1
  -6  -7  -4   28.20    1.70   1
  -6  -7  -3    1.21    0.81   1
  -6  -7  -2   24.01    1.47   1
  -6  -7  -1  100.20    3.20   1
  -6  -7   0   85.75    2.59   1
  -6  -7   1   25.20    1.00   1
  -6  -7   2    2.19    0.50   1
  -6  -7   3    0.30    0.30   1
  -6  -7   4    0.00    1.00   1
  -6  -7   5  176.62    4.25   1
  -6  -7   6  169.78    5.47   1
  -6  -7   7   31.92    1.47   1
  -6  -7   8    0.79    0.61   1
  -6  -7   9    1.21    1.10   1
  -6  -7  10    2.10    1.10   1
  -6  -6  -9   14.59    2.98   1
  -6  -6  -8   14.21    2.11   1
  -6  -6  -7   11.83    1.72   1
  -6  -6  -6   37.09    2.44   1
  -6  -6  -5   19.10    1.84   1
  -6  -6  -4    4.58    0.90   1
  -6  -6  -3   -0.20    0.60   1
  -6  -6  -2    2.99    0.59   1
  -6  -6  -1  117.07    3.46   1
  -6  -6   0   28.41    1.28   1
  -6  -6   1  246.80    6.28   1
  -6  -6   2    0.59    0.40   1
  -6  -6   3    0.50    0.30   1
  -6  -6   4   87.05    2.43   1
  -6  -6   5  110.46    2.73   1
  -6  -6   6    7.02    0.80   1
  -6  -6   7   22.47    1.42   1
  -6  -6   8    1.10    0.69   1
  -6  -6   9   -0.20    0.80   1
  -6  -6  10   73.62    5.32   1
  -6  -5  -9    1.69    1.69   1
  -6  -5  -8  151.04    6.14   1
  -6  -5  -7   -0.20    1.41   1
  -6  -5  -6   22.28    1.98   1
  -6  -5  -5    0.90    1.10   1
  -6  -5  -4   14.90    1.47   1
  -6  -5  -3   12.18    0.98   1
  -6  -5  -2   65.93    2.27   1
  -6  -5  -1  101.81    3.03   1
  -6  -5   0   20.34    0.99   1
  -6  -5   1   18.92    1.48   1
  -6  -5   2    5.02    0.40   1
  -6  -5   3  206.50    4.31   1
  -6  -5   4   25.30    0.80   1
  -6  -5   5    2.99    0.42   1
  -6  -5   6   13.32    0.80   1
  -6  -5   7   16.81    1.23   1
  -6  -5   8  101.20    4.02   1
  -6  -5   9    8.01    1.30   1
  -6  -5  10  105.88    5.35   1
  -6  -5  13    6.81    1.83   1
  -6  -5  14   12.53    2.69   1
  -6  -4 -12   10.11    3.50   1
  -6  -4 -10    1.00    1.50   1
  -6  -4  -9    0.20    1.61   1
  -6  -4  -8    4.49    1.19   1
  -6  -4  -7  114.70    5.14   1
  -6  -4  -6   80.46    3.77   1
  -6  -4  -5  168.74    5.98   1
  -6  -4  -4   15.92    1.52   1
  -6  -4  -3  381.81   11.33   1
  -6  -4  -2   71.74    2.37   1
  -6  -4  -1   29.05    1.19   1
  -6  -4   0  167.70    3.88   1
  -6  -4   1   53.73    1.61   1
  -6  -4   2   21.53    0.74   1
  -6  -4   3   29.59    0.87   1
  -6  -4   4  190.44    3.59   1
  -6  -4   5  101.61    2.82   1
  -6  -4   6    0.79    0.39   1
  -6  -4   7   33.41    1.73   1
  -6  -4   8   78.85    5.68   1
  -6  -4   9    1.90    0.69   1
  -6  -4  12    1.49    1.10   1
  -6  -4  13  100.20    6.41   1
  -6  -4  14    1.10    2.10   1
  -6  -3 -12   10.11    3.50   1
  -6  -3 -11   16.16    3.22   1
  -6  -3 -10   17.98    2.46   1
  -6  -3  -9   35.88    2.64   1
  -6  -3  -8    0.71    1.31   1
  -6  -3  -7  319.69   11.09   1
  -6  -3  -6   14.98    1.70   1
  -6  -3  -5   25.91    1.83   1
  -6  -3  -4  256.64    8.01   1
  -6  -3  -3  119.46    4.15   1
  -6  -3  -2   75.52    2.78   1
  -6  -3  -1  163.58    5.12   1
  -6  -3   0  556.96   11.33   1
  -6  -3   1   14.36    0.68   1
  -6  -3   2  420.25    7.38   1
  -6  -3   3   13.47    0.51   1
  -6  -3   4    5.20    0.32   1
  -6  -3   5    0.90    0.30   1
  -6  -3   6    0.79    0.39   1
  -6  -3   7   88.17    3.38   1
  -6  -3   8   66.26    4.23   1
  -6  -3   9   36.00    2.28   1
  -6  -3  10    9.18    1.21   1
  -6  -3  11   29.05    2.05   1
  -6  -3  12    0.40    1.20   1
  -6  -3  13    6.10    1.48   1
  -6  -3  14    4.41    1.60   1
  -6  -3  15    1.10    2.39   1
  -6  -2 -12   13.32    2.12   1
  -6  -2 -11   43.16    4.47   1
  -6  -2 -10    4.49    1.40   1
  -6  -2  -9   -0.30    1.41   1
  -6  -2  -8   15.37    1.88   1
  -6  -2  -7   22.28    2.83   1
  -6  -2  -6   23.43    1.74   1
  -6  -2  -5    2.40    0.99   1
  -6  -2  -4    1.59    0.81   1
  -6  -2  -3   68.06    2.97   1
  -6  -2  -2  121.88    3.97   1
  -6  -2  -1    5.71    0.91   1
  -6  -2   0  106.09    3.30   1
  -6  -2   1   47.06    2.06   1
  -6  -2   2   67.73    1.81   1
  -6  -2   3    9.99    0.51   1
  -6  -2   4  398.80    6.79   1
  -6  -2   5   31.36    1.57   1
  -6  -2   6  313.64    8.85   1
  -6  -2   7   84.82    2.21   1
  -6  -2   8   33.76    1.51   1
  -6  -2   9    2.79    0.30   1
  -6  -2  10   53.14    2.77   1
  -6  -2  11    7.29    1.30   1
  -6  -2  12   42.64    3.00   1
  -6  -2  13    6.81    1.30   1
  -6  -2  14    0.00    1.00   1
  -6  -2  15    2.59    2.19   1
  -6  -1 -12   -1.80    1.50   1
  -6  -1 -11   41.86    2.85   1
  -6  -1 -10    2.50    1.01   1
  -6  -1  -9  166.67    4.91   1
  -6  -1  -8   -0.59    0.60   1
  -6  -1  -7  167.70    4.40   1
  -6  -1  -6  393.63    9.52   1
  -6  -1  -5  168.22    5.45   1
  -6  -1  -4    0.50    0.81   1
  -6  -1  -3  507.15   13.06   1
  -6  -1  -2   25.20    1.41   1
  -6  -1  -1    9.18    1.09   1
  -6  -1   0   11.42    1.08   1
  -6  -1   1  744.74   18.56   1
  -6  -1   2  493.73   12.44   1
  -6  -1   3  471.32   12.16   1
  -6  -1   4  152.77    3.71   1
  -6  -1   5    0.79    0.20   1
  -6  -1   6    6.20    0.40   1
  -6  -1   7   23.23    0.87   1
  -6  -1   8   42.38    1.56   1
  -6  -1   9    0.20    0.60   1
  -6  -1  10   26.11    1.94   1
  -6  -1  11    2.99    4.08   1
  -6  -1  12   11.29    1.61   1
  -6  -1  13   34.93    2.95   1
  -6  -1  14    9.12    1.69   1
  -6  -1  15   13.40    2.42   1
  -5 -12   5   31.47    4.38   1
  -5 -11   0  264.06   13.00   1
  -5 -11   1  133.17    6.46   1
  -5 -11   2    8.18    1.49   1
  -5 -11   3   17.39    1.92   1
  -5 -11   4   16.40    1.86   1
  -5 -11   5    0.10    1.22   1
  -5 -11   6    5.20    2.60   1
  -5 -11   7    3.31    3.02   1
  -5 -10  -3   24.30    3.16   1
  -5 -10  -2  185.78   10.63   1
  -5 -10  -1  137.83    7.98   1
  -5 -10   0    1.00    0.70   1
  -5 -10   1   43.03    1.97   1
  -5 -10   2   76.74    2.98   1
  -5 -10   3    4.58    0.68   1
  -5 -10   4   78.85    2.66   1
  -5 -10   5   23.72    1.46   1
  -5 -10   6    0.71    0.71   1
  -5 -10   7   28.62    3.32   1
  -5 -10   8   51.41    4.45   1
  -5  -9  -7   62.09    4.10   1
  -5  -9  -6   60.53    3.73   1
  -5  -9  -5    2.19    1.51   1
  -5  -9  -4    5.71    1.20   1
  -5  -9  -3  189.34    5.78   1
  -5  -9  -2   54.61    2.07   1
  -5  -9  -1    2.99    0.90   1
  -5  -9   0    5.62    0.81   1
  -5  -9   1    0.30    0.51   1
  -5  -9   2   98.60    2.98   1
  -5  -9   3    9.00    0.78   1
  -5  -9   4   77.97    2.47   1
  -5  -9   5  133.86    4.40   1
  -5  -9   6    9.42    1.41   1
  -5  -9   7  102.21    4.45   1
  -5  -9   8    9.12    2.42   1
  -5  -8  -9    4.41    2.60   1
  -5  -8  -8   15.60    2.29   1
  -5  -8  -7   -1.21    1.41   1
  -5  -8  -6    4.00    1.40   1
  -5  -8  -5   93.32    3.48   1
  -5  -8  -4    1.59    0.81   1
  -5  -8  -3    7.02    1.01   1
  -5  -8  -2   91.78    2.87   1
  -5  -8  -1    2.19    0.59   1
  -5  -8   0    2.69    0.69   1
  -5  -8   1   29.38    1.08   1
  -5  -8   2   36.24    1.44   1
  -5  -8   3   60.37    1.86   1
  -5  -8   4   11.02    0.73   1
  -5  -8   5  481.80   10.54   1
  -5  -8   6  139.71    4.73   1
  -5  -8   7   -0.20    0.70   1
  -5  -8   8   36.00    1.92   1
  -5  -8   9    7.08    1.28   1
  -5  -7  -9   10.82    2.11   1
  -5  -7  -8   53.73    3.37   1
  -5  -7  -7   53.14    3.21   1
  -5  -7  -6   31.02    1.89   1
  -5  -7  -5   18.84    1.39   1
  -5  -7  -4  156.25    6.25   1
  -5  -7  -3    1.10    0.61   1
  -5  -7  -2   12.60    1.21   1
  -5  -7  -1  146.65    3.88   1
  -5  -7   0    9.67    0.81   1
  -5  -7   1    0.90    0.40   1
  -5  -7   2   65.12    1.61   1
  -5  -7   3   96.83    2.36   1
  -5  -7   4    0.40    0.30   1
  -5  -7   5   17.14    1.08   1
  -5  -7   6   52.27    2.17   1
  -5  -7   7   73.27    2.74   1
  -5  -7   8    1.00    0.80   1
  -5  -7   9   68.56    2.65   1
  -5  -7  10   13.76    1.41   1
  -5  -6  -9    0.90    1.10   1
  -5  -6  -8    2.50    1.11   1
  -5  -6  -7    0.90    1.31   1
  -5  -6  -6   13.69    1.63   1
  -5  -6  -5    4.71    0.91   1
  -5  -6  -4  185.50    5.18   1
  -5  -6  -3    8.88    0.89   1
  -5  -6  -2   38.44    1.49   1
  -5  -6  -1   83.17    2.37   1
  -5  -6   0   26.42    1.13   1
  -5  -6   1  543.36    9.32   1
  -5  -6   2   68.06    1.65   1
  -5  -6   3  101.20    2.01   1
  -5  -6   4   55.95    1.35   1
  -5  -6   5  216.97    5.89   1
  -5  -6   6    0.20    0.60   1
  -5  -6   7    9.00    0.78   1
  -5  -6   8   32.49    1.71   1
  -5  -6   9  238.08    5.55   1
  -5  -5 -10   -0.71    2.02   1
  -5  -5  -9   60.22    3.72   1
  -5  -5  -8  144.24    6.01   1
  -5  -5  -7   32.83    2.18   1
  -5  -5  -6  108.78    4.17   1
  -5  -5  -5   11.70    1.37   1
  -5  -5  -4  174.50    5.02   1
  -5  -5  -3   22.00    1.22   1
  -5  -5  -2  362.52    8.38   1
  -5  -5  -1    9.61    0.68   1
  -5  -5   0  312.94    6.72   1
  -5  -5   1   71.57    2.03   1
  -5  -5   2   42.77    1.05   1
  -5  -5   3  478.30    7.87   1
  -5  -5   4   21.07    0.83   1
  -5  -5   5  255.04    5.11   1
  -5  -5   6  158.00    4.02   1
  -5  -5   7   26.32    1.64   1
  -5  -5   8   19.01    1.31   1
  -5  -5   9   76.74    4.73   1
  -5  -5  10   51.27    2.72   1
  -5  -5  14    2.10    1.71   1
  -5  -4 -10   19.01    2.88   1
  -5  -4  -9    2.50    1.39   1
  -5  -4  -8   34.81    2.36   1
  -5  -4  -7    0.71    0.81   1
  -5  -4  -6  206.78    6.61   1
  -5  -4  -5    8.58    1.11   1
  -5  -4  -4   33.06    1.96   1
  -5  -4  -3  210.54    6.38   1
  -5  -4  -2   39.94    1.52   1
  -5  -4  -1   92.35    2.31   1
  -5  -4   0  259.21    5.47   1
  -5  -4   1    1.80    0.29   1
  -5  -4   2   21.34    0.74   1
  -5  -4   3  190.16    3.59   1
  -5  -4   4   95.06    2.53   1
  -5  -4   5    9.61    0.62   1
  -5  -4   6  312.58    9.55   1
  -5  -4   7    0.00    1.00   1
  -5  -4   8   19.62    2.04   1
  -5  -4   9   39.94    2.40   1
  -5  -4  13    1.69    1.90   1
  -5  -4  14   -0.59    1.29   1
  -5  -4  15   13.69    2.59   1
  -5  -3 -13    4.41    2.39   1
  -5  -3 -12   17.14    2.90   1
  -5  -3 -10   -0.71    1.11   1
  -5  -3  -9    1.00    1.00   1
  -5  -3  -8    2.99    1.00   1
  -5  -3  -7    1.30    1.09   1
  -5  -3  -6    0.40    0.69   1
  -5  -3  -5   49.56    2.39   1
  -5  -3  -4  842.16   20.89   1
  -5  -3  -3   10.37    1.09   1
  -5  -3  -2    3.20    0.72   1
  -5  -3  -1   24.01    0.98   1
  -5  -3   0  184.69    4.08   1
  -5  -3   1  181.17    4.04   1
  -5  -3   2  430.56    7.47   1
  -5  -3   3  820.82   13.75   1
  -5  -3   4  374.04    7.74   1
  -5  -3   5   14.98    0.93   1
  -5  -3   6    0.59    0.29   1
  -5  -3   7  690.64   27.33   1
  -5  -3   8    4.20    0.62   1
  -5  -3   9    1.21    0.40   1
  -5  -3  10   55.95    5.83   1
  -5  -3  11    0.59    0.80   1
  -5  -3  12    1.21    1.01   1
  -5  -3  13   25.10    2.40   1
  -5  -3  14   -0.40    1.30   1
  -5  -3  15    8.29    2.71   1
  -5  -2 -13    4.49    2.20   1
  -5  -2 -12   36.12    2.88   1
  -5  -2 -11    1.39    1.70   1
  -5  -2 -10    9.80    1.13   1
  -5  -2  -9   13.18    1.23   1
  -5  -2  -8  129.05    4.09   1
  -5  -2  -7    0.10    0.61   1
  -5  -2  -6   33.52    1.85   1
  -5  -2  -5  113.00    3.83   1
  -5  -2  -4    1.10    0.80   1
  -5  -2  -3  175.56    4.77   1
  -5  -2  -2  171.87    4.72   1
  -5  -2  -1  109.41    3.56   1
  -5  -2   0  994.14   35.31   1
  -5  -2   1  301.37    6.25   1
  -5  -2   2  129.96    2.51   1
  -5  -2   3    0.30    0.10   1
  -5  -2   4   16.73    0.74   1
  -5  -2   5    3.61    0.42   1
  -5  -2   6 1110.89   40.00   1
  -5  -2   7   10.11    0.57   1
  -5  -2   8   63.68    2.55   1
  -5  -2   9   16.97    1.48   1
  -5  -2  10    0.30    0.61   1
  -5  -2  11   13.18    1.60   1
  -5  -2  12  106.71    5.37   1
  -5  -2  13    0.90    1.50   1
  -5  -2  14    3.88    1.81   1
  -5  -2  15   -0.10    2.23   1
  -5  -1 -13   -0.71    1.71   1
  -5  -1 -12   35.40    2.86   1
  -5  -1 -11    5.81    1.40   1
  -5  -1 -10   -0.79    0.80   1
  -5  -1  -9   -0.71    0.71   1
  -5  -1  -8    0.71    0.60   1
  -5  -1  -7   30.25    1.54   1
  -5  -1  -6    5.29    0.78   1
  -5  -1  -5   77.79    3.18   1
  -5  -1  -4  581.77   11.58   1
  -5  -1  -3  380.64   10.15   1
  -5  -1  -2   19.18    1.23   1
  -5  -1  -1   94.67    2.92   1
  -5  -1   0  162.31    4.59   1
  -5  -1   1  165.38    4.63   1
  -5  -1   2 1258.12   29.79   1
  -5  -1   3   -0.10    0.10   1
  -5  -1   4  677.56   13.54   1
  -5  -1   5   22.18    1.32   1
  -5  -1   6    2.89    0.41   1
  -5  -1   7  299.29    6.57   1
  -5  -1   8   73.27    2.05   1
  -5  -1   9   -0.50    0.81   1
  -5  -1  10   56.85    3.17   1
  -5  -1  11    5.90    1.22   1
  -5  -1  12   -0.30    1.21   1
  -5  -1  13    1.30    1.50   1
  -5  -1  14   39.56    3.14   1
  -5  -1  15    0.50    1.51   1
  -4 -12   4   -4.80    3.29   1
  -4 -12   5    1.39    2.38   1
  -4 -12   6   86.49    7.44   1
  -4 -11  -1  104.45    6.54   1
  -4 -11   0   92.16    5.95   1
  -4 -11   1    1.21    0.70   1
  -4 -11   2    7.67    1.50   1
  -4 -11   3   12.53    1.49   1
  -4 -11   4    9.18    1.27   1
  -4 -11   5    2.19    1.30   1
  -4 -11   6  128.37    9.52   1
  -4 -11   7   -0.40    2.60   1
  -4 -10  -7   51.41    5.31   1
  -4 -10  -6  199.37   13.84   1
  -4 -10  -5    1.39    2.10   1
  -4 -10  -4   42.25    4.29   1
  -4 -10  -3    5.38    1.11   1
  -4 -10  -2  214.04    7.90   1
  -4 -10  -1    1.90    0.69   1
  -4 -10   0   68.39    2.32   1
  -4 -10   1   15.60    1.03   1
  -4 -10   2   20.70    1.09   1
  -4 -10   3    6.81    0.78   1
  -4 -10   4    0.40    0.69   1
  -4 -10   5    0.71    0.91   1
  -4 -10   6    1.59    1.29   1
  -4 -10   7    3.88    2.29   1
  -4 -10   8   18.66    3.02   1
  -4  -9  -8    0.00    1.00   1
  -4  -9  -7    9.30    2.50   1
  -4  -9  -6   13.47    2.86   1
  -4  -9  -5   50.27    4.54   1
  -4  -9  -4  135.72    5.36   1
  -4  -9  -3   52.85    2.47   1
  -4  -9  -2    2.19    0.80   1
  -4  -9  -1   54.76    2.37   1
  -4  -9   0   35.88    1.56   1
  -4  -9   1   60.37    2.02   1
  -4  -9   2  342.25    7.77   1
  -4  -9   3   17.47    1.00   1
  -4  -9   4  171.09    4.71   1
  -4  -9   5   35.40    1.78   1
  -4  -9   6   26.94    1.56   1
  -4  -9   7   -0.20    1.11   1
  -4  -9   9   99.60    6.39   1
  -4  -8  -8   -0.50    1.80   1
  -4  -8  -7   85.38    4.07   1
  -4  -8  -6   18.23    1.28   1
  -4  -8  -5    4.41    0.80   1
  -4  -8  -4   76.04    2.62   1
  -4  -8  -3   22.18    1.22   1
  -4  -8  -2   -0.40    0.50   1
  -4  -8  -1  110.46    2.94   1
  -4  -8   0  250.59    6.33   1
  -4  -8   1   11.22    0.80   1
  -4  -8   2   92.93    2.51   1
  -4  -8   3    0.59    0.40   1
  -4  -8   4    2.59    0.52   1
  -4  -8   5   66.26    2.44   1
  -4  -8   6  115.56    3.87   1
  -4  -8   7   -0.10    0.81   1
  -4  -8   8    9.80    1.00   1
  -4  -8   9   82.45    4.00   1
  -4  -7  -9   38.19    2.72   1
  -4  -7  -8  199.37    7.91   1
  -4  -7  -7    5.52    1.69   1
  -4  -7  -6   24.21    1.57   1
  -4  -7  -5   59.14    2.46   1
  -4  -7  -4  824.84   17.23   1
  -4  -7  -3  214.33    5.27   1
  -4  -7  -2   82.26    2.36   1
  -4  -7  -1   50.84    1.57   1
  -4  -7   0  278.56    6.01   1
  -4  -7   1   29.27    0.97   1
  -4  -7   2  137.12    3.28   1
  -4  -7   3  139.00    3.30   1
  -4  -7   4  102.21    3.03   1
  -4  -7   5    7.78    0.73   1
  -4  -7   6   40.45    1.65   1
  -4  -7   7    0.20    0.50   1
  -4  -7   8   80.64    3.77   1
  -4  -7   9   53.14    2.48   1
  -4  -7  10   -1.39    1.20   1
  -4  -6 -10    2.40    1.61   1
  -4  -6  -9  194.04    6.69   1
  -4  -6  -8  198.25    7.32   1
  -4  -6  -7    2.99    1.11   1
  -4  -6  -6   10.89    0.99   1
  -4  -6  -5   16.32    1.54   1
  -4  -6  -4   56.40    2.10   1
  -4  -6  -3  130.64    3.20   1
  -4  -6  -2    4.58    0.60   1
  -4  -6  -1   22.00    0.94   1
  -4  -6   0  113.42    2.56   1
  -4  -6   1   16.73    0.57   1
  -4  -6   2   80.64    1.62   1
  -4  -6   3   26.11    0.92   1
  -4  -6   4   92.16    3.26   1
  -4  -6   5  105.27    2.87   1
  -4  -6   6   12.32    0.77   1
  -4  -6   7   37.09    1.58   1
  -4  -6   8   -0.59    0.60   1
  -4  -6   9   57.46    1.82   1
  -4  -6  10  127.92    6.79   1
  -4  -6  11    1.49    0.81   1
  -4  -5 -10   -0.90    0.80   1
  -4  -5  -9    2.89    1.29   1
  -4  -5  -8   13.10    1.52   1
  -4  -5  -7  191.82    6.65   1
  -4  -5  -6    0.10    0.71   1
  -4  -5  -5  159.01    4.54   1
  -4  -5  -4   13.10    0.87   1
  -4  -5  -3   79.57    2.32   1
  -4  -5  -2   74.82    1.73   1
  -4  -5  -1   29.38    0.98   1
  -4  -5   0  484.00    8.36   1
  -4  -5   1  151.04    3.20   1
  -4  -5   2  127.69    2.49   1
  -4  -5   3    3.10    0.32   1
  -4  -5   4  103.63    2.65   1
  -4  -5   5  142.80    3.59   1
  -4  -5   6   13.10    0.72   1
  -4  -5   7   27.04    1.25   1
  -4  -5   8    2.40    0.50   1
  -4  -5   9  146.17    4.59   1
  -4  -5  10    0.10    0.61   1
  -4  -4 -13   14.90    3.09   1
  -4  -4 -10   30.25    2.20   1
  -4  -4  -9    5.20    1.19   1
  -4  -4  -8  174.50    6.61   1
  -4  -4  -7  146.41    5.57   1
  -4  -4  -6  132.94    4.61   1
  -4  -4  -5   22.75    1.81   1
  -4  -4  -4  272.58    5.94   1
  -4  -4  -3   17.22    1.00   1
  -4  -4  -2 1159.40   22.47   1
  -4  -4  -1    1.39    0.40   1
  -4  -4   0  168.22    3.37   1
  -4  -4   1  360.62    6.46   1
  -4  -4   2    0.40    0.20   1
  -4  -4   3   23.81    0.78   1
  -4  -4   4    1.99    0.31   1
  -4  -4   5  303.11    6.62   1
  -4  -4   6   12.39    0.70   1
  -4  -4   7    0.10    0.30   1
  -4  -4   8   32.49    1.82   1
  -4  -4   9   54.46    3.10   1
  -4  -4  14    1.90    1.60   1
  -4  -4  15   49.98    4.81   1
  -4  -3 -13   20.70    2.91   1
  -4  -3 -12   -1.90    2.29   1
  -4  -3 -10    1.49    1.10   1
  -4  -3  -9   42.25    2.34   1
  -4  -3  -8   50.41    2.70   1
  -4  -3  -7   56.55    4.06   1
  -4  -3  -6    3.10    0.92   1
  -4  -3  -5   11.02    1.00   1
  -4  -3  -4   39.44    1.76   1
  -4  -3  -3   76.56    1.92   1
  -4  -3  -2  348.57    7.09   1
  -4  -3  -1    0.40    0.30   1
  -4  -3   0    0.50    0.30   1
  -4  -3   1  215.21    4.40   1
  -4  -3   2   57.76    1.37   1
  -4  -3   3  441.84    7.99   1
  -4  -3   4  161.29    3.05   1
  -4  -3   5    0.79    0.30   1
  -4  -3   6  293.44    7.19   1
  -4  -3   7  176.89    7.45   1
  -4  -3   8    4.80    0.61   1
  -4  -3   9    2.19    1.98   1
  -4  -3  10   58.83    5.06   1
  -4  -3  11    5.38    2.78   1
  -4  -3  12   -0.40    1.40   1
  -4  -3  13    2.19    1.39   1
  -4  -3  14    0.71    1.41   1
  -4  -3  15    1.99    2.28   1
  -4  -2 -13    9.92    3.28   1
  -4  -2 -12    4.71    1.30   1
  -4  -2 -11  149.57    6.60   1
  -4  -2 -10    1.80    0.99   1
  -4  -2  -9    0.50    0.81   1
  -4  -2  -8    8.18    0.92   1
  -4  -2  -7   26.32    1.44   1
  -4  -2  -6    3.61    0.68   1
  -4  -2  -5  160.02    4.05   1
  -4  -2  -4   61.47    2.35   1
  -4  -2  -3   94.09    4.27   1
  -4  -2  -2  166.41    4.64   1
  -4  -2  -1   33.76    1.05   1
  -4  -2   0  117.07    2.60   1
  -4  -2   1 2243.92   42.63   1
  -4  -2   2 1876.62   44.19   1
  -4  -2   3  207.94    4.33   1
  -4  -2   4  199.09    4.23   1
  -4  -2   5  720.39   15.03   1
  -4  -2   6  692.74   17.90   1
  -4  -2   7 1090.32   25.76   1
  -4  -2   8    6.30    2.91   1
  -4  -2   9   18.40    3.69   1
  -4  -2  10   -0.10    0.71   1
  -4  -2  11  188.24    7.13   1
  -4  -2  12    0.20    1.41   1
  -4  -2  13    0.30    1.51   1
  -4  -2  14    2.99    1.38   1
  -4  -2  15    3.10    2.18   1
  -4  -1 -13   58.68    3.22   1
  -4  -1 -12  182.79    5.95   1
  -4  -1 -11   11.90    1.10   1
  -4  -1 -10    1.10    0.69   1
  -4  -1  -9   20.98    1.28   1
  -4  -1  -8   35.05    1.66   1
  -4  -1  -7   10.82    0.99   1
  -4  -1  -6  413.31    9.35   1
  -4  -1  -5   64.80    1.93   1
  -4  -1  -4   54.46    1.62   1
  -4  -1  -3  156.00    3.50   1
  -4  -1  -2  274.56    6.96   1
  -4  -1  -1  569.78   14.32   1
  -4  -1   0    9.18    0.73   1
  -4  -1   1 1330.06   32.09   1
  -4  -1   2  433.89    8.75   1
  -4  -1   3   96.04    1.96   1
  -4  -1   4  318.98    6.79   1
  -4  -1   5  223.50    5.08   1
  -4  -1   6   38.94    1.12   1
  -4  -1   7  131.56    3.21   1
  -4  -1   8   27.88    2.85   1
  -4  -1   9   35.88    2.16   1
  -4  -1  10   96.04    3.92   1
  -4  -1  11    4.41    1.30   1
  -4  -1  12   55.65    3.28   1
  -4  -1  13    2.69    1.31   1
  -4  -1  14    1.10    1.30   1
  -4  -1  15    1.00    2.20   1
  -3 -12   3   -0.59    1.99   1
  -3 -12   4   15.37    3.76   1
  -3 -12   5   14.21    3.92   1
  -3 -12   6    6.60    3.80   1
  -3 -11  -6    0.50    3.41   1
  -3 -11  -5   10.11    3.69   1
  -3 -11  -4   25.30    4.02   1
  -3 -11  -3   16.16    2.89   1
  -3 -11  -2  128.37    9.29   1
  -3 -11  -1   18.49    1.63   1
  -3 -11   0    0.00    1.00   1
  -3 -11   1   20.61    1.54   1
  -3 -11   2   -0.50    0.81   1
  -3 -11   3   13.76    1.19   1
  -3 -11   4   15.21    1.48   1
  -3 -11   5   -1.39    2.69   1
  -3 -11   6   82.45    6.17   1
  -3 -11   7   15.37    2.82   1
  -3 -10  -8   73.62    6.18   1
  -3 -10  -7   47.33    4.95   1
  -3 -10  -6   11.22    2.61   1
  -3 -10  -5   10.30    2.31   1
  -3 -10  -4   60.53    3.27   1
  -3 -10  -3    8.58    1.17   1
  -3 -10  -2   40.96    2.05   1
  -3 -10  -1    5.81    0.82   1
  -3 -10   0   31.25    1.45   1
  -3 -10   1  100.60    2.81   1
  -3 -10   2   11.49    1.02   1
  -3 -10   3    0.71    0.60   1
  -3 -10   4  109.62    3.98   1
  -3 -10   5    3.80    1.01   1
  -3 -10   6   13.40    1.61   1
  -3 -10   7   59.14    4.77   1
  -3 -10   8    0.79    2.19   1
  -3  -9  -8   37.45    4.04   1
  -3  -9  -7   -0.30    1.71   1
  -3  -9  -6    6.10    1.98   1
  -3  -9  -5   47.20    2.75   1
  -3  -9  -4    9.99    1.07   1
  -3  -9  -3    7.51    0.99   1
  -3  -9  -2  153.26    4.70   1
  -3  -9  -1  112.15    3.81   1
  -3  -9   0    5.62    0.71   1
  -3  -9   1  122.32    3.32   1
  -3  -9   2   14.52    0.84   1
  -3  -9   3   27.46    1.15   1
  -3  -9   4   36.12    1.80   1
  -3  -9   5   81.90    3.08   1
  -3  -9   6   55.80    2.39   1
  -3  -9   7   -0.30    0.80   1
  -3  -9   8    5.90    1.51   1
  -3  -8  -9    2.50    2.50   1
  -3  -8  -8   29.05    3.02   1
  -3  -8  -7    7.18    1.88   1
  -3  -8  -6   34.81    1.89   1
  -3  -8  -5  206.50    8.05   1
  -3  -8  -4  790.73   19.12   1
  -3  -8  -3    6.00    0.69   1
  -3  -8  -2  178.22    5.34   1
  -3  -8  -1    0.10    0.51   1
  -3  -8   0  634.54   13.10   1
  -3  -8   1  132.02    3.22   1
  -3  -8   2  280.56    6.03   1
  -3  -8   3  333.79    6.94   1
  -3  -8   4    1.99    0.51   1
  -3  -8   5  162.82    4.59   1
  -3  -8   6  129.73    3.87   1
  -3  -8   7   25.81    1.52   1
  -3  -8   8   -0.30    0.80   1
  -3  -8   9   22.66    1.90   1
  -3  -8  10    0.50    0.91   1
  -3  -7  -9   31.36    3.47   1
  -3  -7  -8   19.10    1.84   1
  -3  -7  -7   61.00    2.66   1
  -3  -7  -6   64.00    2.24   1
  -3  -7  -5    6.10    0.69   1
  -3  -7  -4   13.10    0.87   1
  -3  -7  -3  148.60    3.41   1
  -3  -7  -2   15.68    0.79   1
  -3  -7  -1   50.69    1.71   1
  -3  -7   0  111.72    2.96   1
  -3  -7   1  119.03    2.84   1
  -3  -7   2    0.40    0.30   1
  -3  -7   3    1.80    0.59   1
  -3  -7   4    0.90    0.49   1
  -3  -7   5   33.41    1.39   1
  -3  -7   6  147.38    4.61   1
  -3  -7   7   17.72    1.43   1
  -3  -7   8   56.85    2.26   1
  -3  -7   9    5.71    0.91   1
  -3  -7  10   27.98    1.80   1
  -3  -7  11    2.89    0.78   1
  -3  -6 -10    8.29    1.50   1
  -3  -6  -9    0.79    1.19   1
  -3  -6  -8   35.28    3.45   1
  -3  -6  -7   25.81    1.52   1
  -3  -6  -6  125.22    3.58   1
  -3  -6  -5  162.82    4.34   1
  -3  -6  -4  269.94    5.59   1
  -3  -6  -3    1.69    0.39   1
  -3  -6  -2   27.25    1.04   1
  -3  -6  -1  717.17   12.85   1
  -3  -6   0  142.09    2.86   1
  -3  -6   1  410.87    7.30   1
  -3  -6   2  122.99    2.66   1
  -3  -6   3  282.24    6.05   1
  -3  -6   4  236.54    5.84   1
  -3  -6   5    1.10    0.50   1
  -3  -6   6    0.00    1.00   1
  -3  -6   7   14.06    0.90   1
  -3  -6   8    5.29    0.69   1
  -3  -6   9    0.59    0.49   1
  -3  -6  10  121.00    4.62   1
  -3  -6  12  100.40    4.01   1
  -3  -5 -10   -0.59    1.09   1
  -3  -5  -9    5.38    1.02   1
  -3  -5  -8   14.67    1.38   1
  -3  -5  -7   73.96    3.27   1
  -3  -5  -6  311.52    6.71   1
  -3  -5  -5    3.31    0.69   1
  -3  -5  -4    2.50    0.51   1
  -3  -5  -3   90.25    2.09   1
  -3  -5  -2  267.98    5.24   1
  -3  -5  -1   99.00    2.19   1
  -3  -5   0 1744.73   29.24   1
  -3  -5   1  726.84   11.32   1
  -3  -5   2  192.65    3.33   1
  -3  -5   3    8.01    0.62   1
  -3  -5   4  315.42    6.75   1
  -3  -5   5   93.32    2.32   1
  -3  -5   6  282.91    7.06   1
  -3  -5   7   20.34    0.99   1
  -3  -5   8    2.89    0.51   1
  -3  -5   9    9.00    0.78   1
  -3  -5  15    0.00    1.00   1
  -3  -4 -14    0.59    1.29   1
  -3  -4 -11   67.57    5.59   1
  -3  -4 -10   -0.40    1.50   1
  -3  -4  -9  112.57    4.88   1
  -3  -4  -8  125.66    4.26   1
  -3  -4  -7   31.25    1.68   1
  -3  -4  -6   21.53    1.30   1
  -3  -4  -5  243.36    5.62   1
  -3  -4  -4    6.50    0.71   1
  -3  -4  -3 1044.58   18.10   1
  -3  -4  -2   55.65    1.34   1
  -3  -4  -1  247.12    4.72   1
  -3  -4   0  110.88    2.11   1
  -3  -4   1  182.79    2.97   1
  -3  -4   2  183.87    3.53   1
  -3  -4   3    6.20    0.40   1
  -3  -4   4  350.81    7.12   1
  -3  -4   5  385.34    7.85   1
  -3  -4   6    6.60    0.51   1
  -3  -4   7   13.18    0.73   1
  -3  -4   8   54.17    2.06   1
  -3  -4  14    7.67    2.60   1
  -3  -4  15    1.69    2.11   1
  -3  -3 -14   -0.30    2.21   1
  -3  -3 -13   45.97    4.88   1
  -3  -3 -11    0.30    1.10   1
  -3  -3 -10  102.21    3.64   1
  -3  -3  -9    0.79    0.69   1
  -3  -3  -8  475.24   11.34   1
  -3  -3  -7   80.46    2.87   1
  -3  -3  -6  279.89    7.70   1
  -3  -3  -5    8.70    0.89   1
  -3  -3  -4  404.41    8.45   1
  -3  -3  -3   44.62    1.34   1
  -3  -3  -2 1207.56   23.63   1
  -3  -3  -1  680.17   12.00   1
  -3  -3   0 1093.62   18.52   1
  -3  -3   1  541.03    9.30   1
  -3  -3   2  321.84    5.74   1
  -3  -3   3  103.43    2.03   1
  -3  -3   4  388.09    6.70   1
  -3  -3   5  555.07   10.84   1
  -3  -3   6  287.98    5.77   1
  -3  -3   7   44.76    1.34   1
  -3  -3   8  164.87    8.73   1
  -3  -3   9    2.31    1.92   1
  -3  -3  10   45.83    4.60   1
  -3  -3  11    3.80    2.42   1
  -3  -3  12   10.30    3.27   1
  -3  -3  13   43.43    3.56   1
  -3  -3  14   27.67    3.16   1
  -3  -3  15    8.12    2.11   1
  -3  -2 -14   12.39    2.60   1
  -3  -2 -13   52.27    2.60   1
  -3  -2 -12    1.21    1.50   1
  -3  -2 -11    8.01    0.91   1
  -3  -2 -10   -0.50    1.11   1
  -3  -2  -9    0.59    1.00   1
  -3  -2  -8    9.00    0.90   1
  -3  -2  -7   28.62    1.39   1
  -3  -2  -6   39.69    1.64   1
  -3  -2  -5   51.27    1.72   1
  -3  -2  -4  442.68    9.68   1
  -3  -2  -3    3.80    0.59   1
  -3  -2  -2   61.15    1.56   1
  -3  -2  -1  383.38    7.83   1
  -3  -2   0   37.45    0.98   1
  -3  -2   1   31.47    0.90   1
  -3  -2   2  752.40   12.62   1
  -3  -2   3 1248.21   20.49   1
  -3  -2   4    1.39    0.19   1
  -3  -2   5  548.50   11.24   1
  -3  -2   6  428.90   11.18   1
  -3  -2   7   38.44    3.60   1
  -3  -2   8  153.76    8.18   1
  -3  -2   9   34.46    3.64   1
  -3  -2  10    1.39    2.19   1
  -3  -2  11  158.51    6.30   1
  -3  -2  12    2.50    1.39   1
  -3  -2  13    5.11    1.90   1
  -3  -2  14   16.81    2.30   1
  -3  -2  15    4.08    1.98   1
  -3  -1 -14    1.10    2.79   1
  -3  -1 -13   12.82    1.43   1
  -3  -1 -12   19.10    1.57   1
  -3  -1 -11    5.38    0.70   1
  -3  -1 -10   37.95    1.48   1
  -3  -1  -9  260.18    7.10   1
  -3  -1  -8   25.00    1.30   1
  -3  -1  -7   40.32    1.65   1
  -3  -1  -6  136.89    3.51   1
  -3  -1  -5  104.04    2.65   1
  -3  -1  -4   81.36    2.16   1
  -3  -1  -3    2.31    0.40   1
  -3  -1  -2  995.40   18.93   1
  -3  -1  -1  108.37    2.91   1
  -3  -1   0    0.30    0.20   1
  -3  -1   1    3.10    0.21   1
  -3  -1   2   13.99    0.37   1
  -3  -1   3  617.03   10.43   1
  -3  -1   4    4.49    0.30   1
  -3  -1   5   51.70    1.87   1
  -3  -1   6  343.36   14.82   1
  -3  -1   7    8.29    2.02   1
  -3  -1   8   -0.40    1.59   1
  -3  -1   9    0.90    0.89   1
  -3  -1  10   -0.71    0.71   1
  -3  -1  11    9.30    1.59   1
  -3  -1  12    5.71    1.48   1
  -3  -1  13    1.21    1.21   1
  -3  -1  14   54.76    4.29   1
  -3  -1  15   -1.49    2.10   1
  -2 -12   3    4.00    2.92   1
  -2 -12   4   -2.79    1.90   1
  -2 -12   5    2.50    3.10   1
  -2 -12   6   18.84    3.82   1
  -2 -12   7   21.16    3.50   1
  -2 -11  -7   59.60    6.33   1
  -2 -11  -6    1.00    2.30   1
  -2 -11  -5    3.88    2.21   1
  -2 -11  -4    1.39    1.79   1
  -2 -11  -3    6.40    2.78   1
  -2 -11  -2   -0.30    0.90   1
  -2 -11  -1  175.03    5.82   1
  -2 -11   0    3.88    0.91   1
  -2 -11   1  150.31    4.41   1
  -2 -11   2   -0.59    0.69   1
  -2 -11   3   44.62    2.14   1
  -2 -11   4   25.10    2.00   1
  -2 -11   5    1.99    1.89   1
  -2 -11   6   70.22    5.53   1
  -2 -11   7   13.76    3.19   1
  -2 -11   8   74.65    5.88   1
  -2 -10  -8   13.62    3.32   1
  -2 -10  -7   14.36    3.18   1
  -2 -10  -6    3.61    2.01   1
  -2 -10  -5   26.01    3.67   1
  -2 -10  -4    0.00    1.00   1
  -2 -10  -3   40.20    2.16   1
  -2 -10  -2    0.40    0.79   1
  -2 -10  -1   21.90    1.22   1
  -2 -10   0  239.01    6.18   1
  -2 -10   1   32.83    1.49   1
  -2 -10   2    1.69    0.60   1
  -2 -10   3   50.69    1.85   1
  -2 -10   4   83.72    3.48   1
  -2 -10   5   90.63    5.71   1
  -2 -10   6  123.65    8.23   1
  -2 -10   7    4.49    2.20   1
  -2 -10   8   51.98    4.04   1
  -2  -9  -9   10.11    2.80   1
  -2  -9  -8   18.58    2.76   1
  -2  -9  -7    2.40    2.01   1
  -2  -9  -6  151.29    6.40   1
  -2  -9  -5   61.94    2.68   1
  -2  -9  -4   60.68    2.49   1
  -2  -9  -3   38.69    1.87   1
  -2  -9  -2   58.83    2.45   1
  -2  -9  -1   19.98    1.34   1
  -2  -9   0   51.70    1.87   1
  -2  -9   1  291.73    6.83   1
  -2  -9   2   55.35    1.93   1
  -2  -9   3   18.23    1.02   1
  -2  -9   4  150.55    4.42   1
  -2  -9   5  205.06    6.30   1
  -2  -9   6   49.84    2.26   1
  -2  -9   7    0.50    0.70   1
  -2  -9   8    6.60    2.00   1
  -2  -9   9    7.78    1.90   1
  -2  -8  -9    5.38    2.00   1
  -2  -8  -8    5.02    2.20   1
  -2  -8  -7  136.66    4.68   1
  -2  -8  -6    0.59    0.89   1
  -2  -8  -5  174.50    5.28   1
  -2  -8  -4   72.42    2.72   1
  -2  -8  -3   98.01    3.37   1
  -2  -8  -2   23.14    1.15   1
  -2  -8  -1   72.25    2.38   1
  -2  -8   0  251.54    5.71   1
  -2  -8   1  126.56    3.15   1
  -2  -8   2  299.29    6.57   1
  -2  -8   3   41.99    1.68   1
  -2  -8   4  207.36    5.47   1
  -2  -8   5  170.04    5.22   1
  -2  -8   6   17.31    1.16   1
  -2  -8   7   42.64    1.96   1
  -2  -8   8   10.69    1.18   1
  -2  -8   9   37.09    2.19   1
  -2  -8  10   11.49    1.63   1
  -2  -7 -10    0.50    2.00   1
  -2  -7  -9    9.12    1.99   1
  -2  -7  -8  103.43    6.31   1
  -2  -7  -7   26.83    1.55   1
  -2  -7  -6    1.80    0.70   1
  -2  -7  -5    9.61    0.99   1
  -2  -7  -4   36.24    1.57   1
  -2  -7  -3  210.54    5.51   1
  -2  -7  -2   67.73    2.47   1
  -2  -7  -1   20.16    0.99   1
  -2  -7   0    8.18    0.57   1
  -2  -7   1    3.39    0.40   1
  -2  -7   2 1277.35   22.16   1
  -2  -7   3    4.58    0.60   1
  -2  -7   4   72.08    2.04   1
  -2  -7   5   -0.10    0.51   1
  -2  -7   6  291.73    7.17   1
  -2  -7   7   14.21    1.13   1
  -2  -7   8   84.64    2.94   1
  -2  -7   9   77.44    2.64   1
  -2  -7  10   24.01    1.57   1
  -2  -7  11    4.58    1.50   1
  -2  -6 -10    1.39    1.70   1
  -2  -6  -9   56.25    4.35   1
  -2  -6  -8   65.12    4.68   1
  -2  -6  -7    2.59    0.90   1
  -2  -6  -6    0.00    1.00   1
  -2  -6  -5  161.54    3.81   1
  -2  -6  -4  296.18    5.85   1
  -2  -6  -3   99.80    2.40   1
  -2  -6  -2  458.82    9.42   1
  -2  -6  -1  363.66    7.63   1
  -2  -6   0  239.32    5.26   1
  -2  -6   1  119.25    2.40   1
  -2  -6   2  594.87   12.19   1
  -2  -6   3   16.56    0.81   1
  -2  -6   4  643.13   13.19   1
  -2  -6   5    1.99    0.51   1
  -2  -6   6   16.97    0.99   1
  -2  -6   7  356.45    8.31   1
  -2  -6   8  125.44    3.58   1
  -2  -6   9  281.23   10.06   1
  -2  -6  10  131.33    5.96   1
  -2  -6  11   73.62    3.78   1
  -2  -5 -11    7.40    1.80   1
  -2  -5 -10    2.99    1.38   1
  -2  -5  -9   25.10    2.61   1
  -2  -5  -8  116.64    4.10   1
  -2  -5  -7    0.71    0.50   1
  -2  -5  -6  109.20    3.13   1
  -2  -5  -5   11.22    0.80   1
  -2  -5  -4  156.75    3.51   1
  -2  -5  -3  216.97    4.12   1
  -2  -5  -2 1033.62   17.36   1
  -2  -5  -1  173.19    3.42   1
  -2  -5   0  972.19   18.71   1
  -2  -5   1  153.02    2.97   1
  -2  -5   2  155.25    3.49   1
  -2  -5   3   72.25    1.87   1
  -2  -5   4   76.91    1.93   1
  -2  -5   5  586.61   11.63   1
  -2  -5   6  250.59    9.81   1
  -2  -5   7   29.70    1.53   1
  -2  -5   8    2.99    0.59   1
  -2  -5   9   32.95    1.38   1
  -2  -5  10   49.56    2.39   1
  -2  -5  11   80.46    3.59   1
  -2  -4 -14   -0.90    2.30   1
  -2  -4 -11    1.99    1.38   1
  -2  -4 -10   56.85    2.56   1
  -2  -4  -9    1.00    0.80   1
  -2  -4  -8    0.00    1.00   1
  -2  -4  -7  101.20    3.22   1
  -2  -4  -6   -0.10    0.51   1
  -2  -4  -5   18.06    0.94   1
  -2  -4  -4   78.68    1.77   1
  -2  -4  -3  170.82    3.14   1
  -2  -4  -2    9.42    0.49   1
  -2  -4  -1   49.14    1.12   1
  -2  -4   0  832.90   14.43   1
  -2  -4   1  544.29    8.40   1
  -2  -4   2  101.20    2.41   1
  -2  -4   3  175.03    3.70   1
  -2  -4   4  905.41   17.45   1
  -2  -4   5  526.70   12.39   1
  -2  -4   6  309.06    6.33   1
  -2  -4   7   63.04    1.75   1
  -2  -4   8    1.39    0.40   1
  -2  -4   9    7.78    0.78   1
  -2  -4  10  175.83    6.90   1
  -2  -4  14   33.76    3.60   1
  -2  -4  15   15.52    2.99   1
  -2  -3 -14  162.05   11.20   1
  -2  -3 -13    1.69    1.09   1
  -2  -3 -12    2.10    2.41   1
  -2  -3 -11    7.08    0.90   1
  -2  -3 -10   57.46    2.12   1
  -2  -3  -9  155.75    4.49   1
  -2  -3  -8  473.50   10.88   1
  -2  -3  -7   30.69    1.44   1
  -2  -3  -6  297.22    8.96   1
  -2  -3  -5    4.80    0.48   1
  -2  -3  -4    9.67    0.62   1
  -2  -3  -3   96.04    2.35   1
  -2  -3  -2  353.82    6.02   1
  -2  -3  -1  486.20    8.38   1
  -2  -3   0  488.85    8.40   1
  -2  -3   1  244.92    3.76   1
  -2  -3   2 1460.00   24.45   1
  -2  -3   3   37.21    1.10   1
  -2  -3   4   37.70    1.11   1
  -2  -3   5  293.09    7.53   1
  -2  -3   6  280.56    5.03   1
  -2  -3   7   33.99    1.05   1
  -2  -3   9   10.69    0.72   1
  -2  -3  10   16.08    3.21   1
  -2  -3  11   79.03    6.76   1
  -2  -3  13   -1.21    1.41   1
  -2  -3  14    6.20    1.69   1
  -2  -3  15   59.75    4.48   1
  -2  -2 -14   25.20    3.31   1
  -2  -2 -13    8.82    2.32   1
  -2  -2 -12    5.11    0.99   1
  -2  -2 -11    0.20    0.70   1
  -2  -2 -10    3.39    0.99   1
  -2  -2  -9   23.81    1.27   1
  -2  -2  -8  649.74   14.78   1
  -2  -2  -7  151.29    3.94   1
  -2  -2  -6    1.10    0.50   1
  -2  -2  -5    4.71    0.52   1
  -2  -2  -4 2657.40   50.52   1
  -2  -2  -3   32.72    1.03   1
  -2  -2  -2  312.94    6.37   1
  -2  -2  -1  199.37    3.67   1
  -2  -2   0   26.21    0.72   1
  -2  -2   1  234.09    3.67   1
  -2  -2   2  701.19   11.65   1
  -2  -2   3 1578.47   25.43   1
  -2  -2   4   98.60    1.99   1
  -2  -2   5  210.54    4.06   1
  -2  -2   6  218.45    5.91   1
  -2  -2   7  141.13    7.37   1
  -2  -2   8   45.29    4.17   1
  -2  -2   9  493.73   20.89   1
  -2  -2  10    5.62    2.70   1
  -2  -2  11   23.52    3.78   1
  -2  -2  12  111.30    5.70   1
  -2  -2  13   18.92    2.17   1
  -2  -2  14    7.62    1.82   1
  -2  -2  15   30.91    3.67   1
  -2  -1 -14    2.19    1.89   1
  -2  -1 -13   36.00    1.92   1
  -2  -1 -12    0.71    0.81   1
  -2  -1 -11   57.30    1.67   1
  -2  -1 -10  150.31    3.19   1
  -2  -1  -9   10.89    0.92   1
  -2  -1  -8  184.42    4.89   1
  -2  -1  -7   44.49    1.60   1
  -2  -1  -6  177.42    4.26   1
  -2  -1  -5  230.13    5.16   1
  -2  -1  -4  112.36    2.54   1
  -2  -1  -3   29.38    0.87   1
  -2  -1  -2  175.56    3.71   1
  -2  -1  -1    0.59    0.20   1
  -2  -1   0  686.96   24.11   1
  -2  -1   1  114.06    2.99   1
  -2  -1   2   53.58    1.17   1
  -2  -1   3  720.92   11.81   1
  -2  -1   4 1917.56   44.67   1
  -2  -1   5   31.81    2.82   1
  -2  -1   6  200.22    9.90   1
  -2  -1   7  193.21    9.17   1
  -2  -1   8   -2.31    2.10   1
  -2  -1   9   47.75    4.15   1
  -2  -1  10   82.81    3.46   1
  -2  -1  11   70.39    3.52   1
  -2  -1  12    5.11    1.22   1
  -2  -1  13    6.10    1.88   1
  -2  -1  14   14.98    2.40   1
  -2  -1  15   14.21    2.87   1
  -1 -12  -6   31.02    4.46   1
  -1 -12  -5   -2.10    3.31   1
  -1 -12  -4  168.48   11.94   1
  -1 -12   2   65.12    6.29   1
  -1 -12   3   15.68    2.93   1
  -1 -12   4    1.99    2.99   1
  -1 -12   5    6.60    2.52   1
  -1 -12   6    3.61    2.39   1
  -1 -12   7    4.88    3.58   1
  -1 -11  -7    0.20    2.82   1
  -1 -11  -6   34.69    4.01   1
  -1 -11  -5    8.88    2.32   1
  -1 -11  -4   52.85    4.65   1
  -1 -11  -3   27.56    3.36   1
  -1 -11  -2  105.27    3.90   1
  -1 -11  -1    3.50    0.71   1
  -1 -11   0   83.54    2.74   1
  -1 -11   1    0.71    0.71   1
  -1 -11   2    0.71    0.81   1
  -1 -11   3    9.92    1.01   1
  -1 -11   4    6.40    2.58   1
  -1 -11   5    2.19    1.69   1
  -1 -11   6    8.70    2.42   1
  -1 -11   7    6.00    2.89   1
  -1 -11   8    0.90    2.51   1
  -1 -10  -8   14.82    3.31   1
  -1 -10  -7    1.00    2.40   1
  -1 -10  -6   33.52    3.59   1
  -1 -10  -5    4.41    1.09   1
  -1 -10  -4    0.59    0.69   1
  -1 -10  -3    2.59    0.81   1
  -1 -10  -2    0.90    0.70   1
  -1 -10  -1    1.10    0.61   1
  -1 -10   0  611.08   14.34   1
  -1 -10   1    0.40    0.50   1
  -1 -10   2   76.56    2.45   1
  -1 -10   3   14.59    1.22   1
  -1 -10   4  450.71   11.46   1
  -1 -10   5   48.58    3.62   1
  -1 -10   6  128.60    7.71   1
  -1 -10   7    4.20    1.68   1
  -1 -10   8    9.99    2.72   1
  -1  -9  -9   54.02    4.85   1
  -1  -9  -8   11.70    2.80   1
  -1  -9  -7    5.38    2.09   1
  -1  -9  -6   95.84    3.52   1
  -1  -9  -5    6.92    1.00   1
  -1  -9  -4  200.79    5.95   1
  -1  -9  -3   10.50    1.10   1
  -1  -9  -2    5.38    0.70   1
  -1  -9  -1   17.22    0.91   1
  -1  -9   0   58.52    1.84   1
  -1  -9   1   13.76    0.82   1
  -1  -9   2   16.48    0.89   1
  -1  -9   3   12.67    1.00   1
  -1  -9   4  508.50   13.08   1
  -1  -9   5    2.19    0.80   1
  -1  -9   6   13.62    1.18   1
  -1  -9   7    6.30    1.00   1
  -1  -9   8    0.20    1.21   1
  -1  -9   9    6.81    2.19   1
  -1  -8  -9   -0.50    1.31   1
  -1  -8  -8   48.16    3.61   1
  -1  -8  -7  249.32    7.58   1
  -1  -8  -6   30.25    1.76   1
  -1  -8  -5    2.59    0.71   1
  -1  -8  -4  106.50    3.30   1
  -1  -8  -3   61.94    2.20   1
  -1  -8  -2    3.31    0.62   1
  -1  -8  -1  157.25    4.26   1
  -1  -8   0  152.77    3.71   1
  -1  -8   1    2.31    0.40   1
  -1  -8   2    9.00    0.72   1
  -1  -8   3    2.59    0.71   1
  -1  -8   4  207.94    5.77   1
  -1  -8   5    6.40    0.91   1
  -1  -8   6    4.08    0.89   1
  -1  -8   7  127.01    4.06   1
  -1  -8   8  426.42   11.15   1
  -1  -8   9   32.60    2.17   1
  -1  -8  10    2.40    1.71   1
  -1  -7 -10   11.90    1.93   1
  -1  -7  -9   64.00    4.96   1
  -1  -7  -8  135.72    4.19   1
  -1  -7  -7   76.74    2.80   1
  -1  -7  -6   33.06    1.73   1
  -1  -7  -5    4.41    0.71   1
  -1  -7  -4    1.00    0.60   1
  -1  -7  -3  231.95    5.48   1
  -1  -7  -2    4.80    0.61   1
  -1  -7  -1   26.32    1.13   1
  -1  -7   0  320.05    6.08   1
  -1  -7   1    9.92    0.50   1
  -1  -7   2  172.13    4.20   1
  -1  -7   3   11.42    0.81   1
  -1  -7   4  189.34    4.68   1
  -1  -7   5  104.24    3.27   1
  -1  -7   6  681.21   16.18   1
  -1  -7   7   10.50    0.91   1
  -1  -7   8   86.49    3.16   1
  -1  -7   9    1.21    0.81   1
  -1  -7  10  121.88    6.62   1
  -1  -6 -10    7.90    1.69   1
  -1  -6  -9   53.73    3.81   1
  -1  -6  -8    0.50    0.70   1
  -1  -6  -7   79.92    2.86   1
  -1  -6  -6   19.01    1.13   1
  -1  -6  -5   73.44    2.23   1
  -1  -6  -4   25.81    1.12   1
  -1  -6  -3  935.14   18.35   1
  -1  -6  -2  246.18    5.65   1
  -1  -6  -1  554.13   11.30   1
  -1  -6   0  508.05    9.02   1
  -1  -6   1  504.00    8.98   1
  -1  -6   2    3.20    0.50   1
  -1  -6   3   98.41    2.78   1
  -1  -6   4  126.56    3.38   1
  -1  -6   5   80.46    2.33   1
  -1  -6   6  376.75    8.93   1
  -1  -6   7   99.60    4.39   1
  -1  -6   8  105.88    4.12   1
  -1  -6   9    1.10    0.80   1
  -1  -6  10  183.87    7.86   1
  -1  -6  11  342.99   15.56   1
  -1  -5 -11    0.00    1.00   1
  -1  -5 -10    1.00    1.20   1
  -1  -5  -9    1.21    1.10   1
  -1  -5  -8   10.63    1.63   1
  -1  -5  -7    8.41    0.93   1
  -1  -5  -6    1.90    0.50   1
  -1  -5  -5  105.27    2.87   1
  -1  -5  -4   17.22    0.83   1
  -1  -5  -3  169.26    3.90   1
  -1  -5  -2    0.40    0.30   1
  -1  -5  -1   87.24    2.05   1
  -1  -5   0    3.20    0.39   1
  -1  -5   1  421.48    8.62   1
  -1  -5   2    4.00    0.48   1
  -1  -5   3    6.81    0.52   1
  -1  -5   4  416.98    8.98   1
  -1  -5   5   67.08    1.97   1
  -1  -5   6    8.58    0.70   1
  -1  -5   7  132.71    4.38   1
  -1  -5   8  233.48    6.11   1
  -1  -5   9  989.73   33.35   1
  -1  -5  10  115.99    5.39   1
  -1  -5  11    3.50    0.79   1
  -1  -5  12   11.22    1.07   1
  -1  -4 -14    1.59    2.90   1
  -1  -4 -11   25.81    2.34   1
  -1  -4 -10  110.46    5.26   1
  -1  -4  -9    0.90    0.61   1
  -1  -4  -8  128.60    4.08   1
  -1  -4  -7   51.84    2.16   1
  -1  -4  -6  142.09    4.29   1
  -1  -4  -5 1551.57   26.00   1
  -1  -4  -4  893.41   14.94   1
  -1  -4  -3   64.16    1.44   1
  -1  -4  -2  426.01    7.43   1
  -1  -4  -1  239.94    4.96   1
  -1  -4   0  146.89    3.15   1
  -1  -4   1  286.29    5.75   1
  -1  -4   2 1025.28   19.85   1
  -1  -4   3   95.65    2.15   1
  -1  -4   4  834.05   16.17   1
  -1  -4   5  510.76   10.40   1
  -1  -4   6    0.30    0.41   1
  -1  -4   7    3.39    0.52   1
  -1  -4   8  124.32    5.57   1
  -1  -4   9  182.52    7.57   1
  -1  -4  14   23.14    3.17   1
  -1  -4  15    4.71    3.21   1
  -1  -3 -14    0.10    2.53   1
  -1  -3 -13    4.41    2.02   1
  -1  -3 -12   -1.39    0.90   1
  -1  -3 -11   18.49    1.46   1
  -1  -3 -10   13.47    1.17   1
  -1  -3  -9  387.70    8.66   1
  -1  -3  -8  373.26    8.11   1
  -1  -3  -7   49.28    1.68   1
  -1  -3  -6    6.81    0.68   1
  -1  -3  -5 1073.87   20.97   1
  -1  -3  -4   15.13    0.70   1
  -1  -3  -3  120.34    2.19   1
  -1  -3  -2   92.54    1.73   1
  -1  -3  -1  340.77    5.91   1
  -1  -3   0   77.79    1.59   1
  -1  -3   1  326.16    6.50   1
  -1  -3   2   23.33    0.68   1
  -1  -3   3   16.81    0.57   1
  -1  -3   4   16.81    0.57   1
  -1  -3   5  555.54   10.84   1
  -1  -3   6  500.86    8.95   1
  -1  -3   7  610.09   15.81   1
  -1  -3   8    1.69    1.69   1
  -1  -3   9   -1.00    0.50   1
  -1  -3  10   79.21    2.85   1
  -1  -3  11    0.40    2.99   1
  -1  -3  12    2.10    2.70   1
  -1  -3  13  148.84    6.83   1
  -1  -3  14    1.69    2.18   1
  -1  -3  15    4.28    2.40   1
  -1  -2 -15   -1.99    2.59   1
  -1  -2 -14    0.59    1.69   1
  -1  -2 -13   20.34    1.08   1
  -1  -2 -12    5.11    0.68   1
  -1  -2 -11    4.00    0.48   1
  -1  -2 -10    0.40    0.59   1
  -1  -2  -9  215.21    5.28   1
  -1  -2  -8  266.02    6.20   1
  -1  -2  -7   31.92    1.24   1
  -1  -2  -6  159.77    3.79   1
  -1  -2  -5    7.18    0.59   1
  -1  -2  -4  786.24   15.70   1
  -1  -2  -3 2229.73   32.11   1
  -1  -2  -2 1085.70   17.79   1
  -1  -2  -1   78.68    2.13   1
  -1  -2   0   -0.40    0.10   1
  -1  -2   1  326.89    7.96   1
  -1  -2   2 1072.56   20.31   1
  -1  -2   3  431.39    8.31   1
  -1  -2   4   58.37    1.38   1
  -1  -2   5  372.88    7.72   1
  -1  -2   6   90.44    2.85   1
  -1  -2   7   -0.30    0.30   1
  -1  -2   8  273.24   12.23   1
  -1  -2   9  183.06   10.82   1
  -1  -2  10    2.99    2.70   1
  -1  -2  11   11.83    3.72   1
  -1  -2  12   11.22    2.01   1
  -1  -2  13   42.64    3.27   1
  -1  -2  14  253.45   13.69   1
  -1  -2  15    6.30    2.11   1
  -1  -1 -15    3.20    2.40   1
  -1  -1 -14   12.53    2.69   1
  -1  -1 -13    7.40    1.80   1
  -1  -1 -12    0.71    0.40   1
  -1  -1 -11    0.79    0.50   1
  -1  -1 -10  267.65    5.56   1
  -1  -1  -9    1.49    0.49   1
  -1  -1  -8    0.71    0.40   1
  -1  -1  -7   11.97    0.83   1
  -1  -1  -6  446.90    9.30   1
  -1  -1  -5   27.56    1.05   1
  -1  -1  -4 1494.60   28.61   1
  -1  -1  -3  576.00   14.40   1
  -1  -1  -2  407.23    6.86   1
  -1  -1  -1    0.00    1.00   1
  -1  -1   0    0.00    1.00   1
  -1  -1   1    0.00    1.00   1
  -1  -1   2 2147.40   48.19   1
  -1  -1   3  845.06   13.95   1
  -1  -1   4   11.63    1.71   1
  -1  -1   5   -0.50    0.20   1
  -1  -1   6  180.10    8.32   1
  -1  -1   7   76.04    2.27   1
  -1  -1   8    1.49    1.59   1
  -1  -1   9   28.84    3.65   1
  -1  -1  10   45.16    2.69   1
  -1  -1  11   25.30    2.01   1
  -1  -1  12   58.22    3.82   1
  -1  -1  13   72.76    4.61   1
  -1  -1  14    0.59    1.39   1
  -1  -1  15    6.50    2.60   1
   0 -12  -6   -1.80    2.09   1
   0 -12  -5   -4.80    2.80   1
   0 -12  -4    1.30    2.10   1
   0 -12  -3  178.22   11.21   1
   0 -11  -8   38.19    5.07   1
   0 -11  -7    4.08    2.59   1
   0 -11  -6    7.02    3.02   1
   0 -11  -5    1.59    2.60   1
   0 -11  -4   72.93    5.64   1
   0 -11  -3   15.21    1.48   1
   0 -11  -2 1154.64   26.50   1
   0 -11  -1  323.64    7.92   1
   0 -10  -8   -1.39    2.38   1
   0 -10  -7   16.16    3.22   1
   0 -10  -6   82.63    6.18   1
   0 -10  -5  137.36    5.86   1
   0 -10  -4    1.21    0.81   1
   0 -10  -3   89.49    3.22   1
   0 -10  -2  185.23    5.17   1
   0 -10  -1   15.92    1.04   1
   0 -10   0    4.41    0.88   1
   0  -9  -9   41.47    3.61   1
   0  -9  -8   12.32    2.11   1
   0  -9  -7   58.06    4.72   1
   0  -9  -6  151.54    4.92   1
   0  -9  -5  338.93    8.47   1
   0  -9  -4    0.40    0.69   1
   0  -9  -3  297.56   10.01   1
   0  -9  -2   30.36    1.65   1
   0  -9  -1   45.56    1.62   1
   0  -8 -10   41.73    3.36   1
   0  -8  -9   50.41    4.12   1
   0  -8  -8  223.80    7.48   1
   0  -8  -7  433.47   10.83   1
   0  -8  -6   66.42    2.61   1
   0  -8  -5    0.30    0.51   1
   0  -8  -4   16.32    1.13   1
   0  -8  -3  242.42    5.92   1
   0  -8  -2  126.34    3.60   1
   0  -8  -1    6.00    0.49   1
   0  -8   0   61.78    2.36   1
   0  -7 -10   40.20    3.55   1
   0  -7  -9    1.30    1.50   1
   0  -7  -8    0.90    0.70   1
   0  -7  -7  179.56    5.36   1
   0  -7  -6   32.95    1.49   1
   0  -7  -5    6.92    0.68   1
   0  -7  -4   26.94    1.25   1
   0  -7  -3  131.10    3.44   1
   0  -7  -2    7.08    0.69   1
   0  -7  -1   11.02    0.80   1
   0  -6 -11   60.37    3.57   1
   0  -6 -10   45.56    3.65   1
   0  -6  -9   59.75    4.17   1
   0  -6  -8    0.50    0.50   1
   0  -6  -7  184.96    5.98   1
   0  -6  -6    0.10    0.51   1
   0  -6  -5    6.10    0.59   1
   0  -6  -4    1.10    0.50   1
   0  -6  -3  500.42   10.29   1
   0  -6  -2  102.01    2.63   1
   0  -6  -1  310.46    6.70   1
   0  -6   0  187.42    5.20   1
   0  -5 -11   -0.79    0.89   1
   0  -5 -10  154.50    6.71   1
   0  -5  -9  319.34   13.94   1
   0  -5  -8   56.85    3.17   1
   0  -5  -7   52.56    2.03   1
   0  -5  -6   45.70    1.62   1
   0  -5  -5  110.88    2.95   1
   0  -5  -4  265.69    5.87   1
   0  -5  -3    3.31    0.51   1
   0  -5  -2  121.66    2.87   1
   0  -5  -1 1671.17   31.89   1
   0  -4 -14   -0.50    1.60   1
   0  -4 -12    1.30    0.71   1
   0  -4 -11    1.69    0.91   1
   0  -4 -10   31.14    2.01   1
   0  -4  -9   26.73    1.76   1
   0  -4  -8   23.43    1.74   1
   0  -4  -7    3.69    0.88   1
   0  -4  -6  100.20    2.60   1
   0  -4  -5   30.36    1.10   1
   0  -4  -4  221.41    4.76   1
   0  -4  -3   73.62    1.89   1
   0  -4  -2  300.68    6.24   1
   0  -4  -1 1454.66   27.46   1
   0  -4   0   10.82    0.59   1
   0  -3 -15   16.40    3.89   1
   0  -3 -14    2.10    2.49   1
   0  -3 -13    5.38    2.51   1
   0  -3 -12   55.06    2.23   1
   0  -3 -11    8.88    1.01   1
   0  -3 -10   87.24    3.36   1
   0  -3  -9    9.00    1.02   1
   0  -3  -8   36.84    1.82   1
   0  -3  -7  502.66   13.45   1
   0  -3  -6  680.17   17.21   1
   0  -3  -5 1818.17   34.11   1
   0  -3  -4  337.82    6.98   1
   0  -3  -3  227.71    4.83   1
   0  -3  -2 2148.32   39.86   1
   0  -3  -1  107.95    2.29   1
   0  -2 -15   -0.71    2.60   1
   0  -2 -14   69.56    5.00   1
   0  -2 -13    1.59    1.39   1
   0  -2 -12    0.40    1.50   1
   0  -2 -11   -4.49    3.01   1
   0  -2 -10   36.97    4.50   1
   0  -2  -9    4.00    0.68   1
   0  -2  -8  272.58    7.92   1
   0  -2  -7    5.90    0.49   1
   0  -2  -6  250.91    5.70   1
   0  -2  -5    5.52    0.61   1
   0  -2  -4 2506.00   41.05   1
   0  -2  -3 1572.92   23.00   1
   0  -2  -2 1236.93   23.21   1
   0  -2  -1   -0.20    0.20   1
   0  -1 -15   17.47    2.59   1
   0  -1 -14   -0.79    1.99   1
   0  -1 -13   94.28    5.63   1
   0  -1 -12   29.81    2.62   1
   0  -1 -11   19.01    1.92   1
   0  -1 -10   10.18    0.51   1
   0  -1  -9    7.18    0.48   1
   0  -1  -8    0.20    0.31   1
   0  -1  -7    8.29    0.52   1
   0  -1  -6    5.29    0.41   1
   0  -1  -5  115.13    2.58   1
   0  -1  -4 2462.14   45.65   1
   0  -1  -3  700.13   13.76   1
   0  -1  -2  375.58    6.20   1
   0  -1  -1   -0.20    0.10   1
   0   0   2  283.92    6.74   1
   0   0   4 2488.01   78.81   1
   0   0   6  933.30   17.72   1
   0   0   8    1.69    0.31   1
   0   0  10   29.05    1.08   1
   0   0  12   -0.40    1.10   1
   0   0  14    1.69    2.00   1
   0   1   1   -0.10    0.10   1
   0   1   2  357.21    6.05   1
   0   1   3  690.64   11.56   1
   0   1   4 2452.23   45.56   1
   0   1   5  117.51    2.38   1
   0   1   6    5.62    0.28   1
   0   1   7    8.29    0.40   1
   0   1   8    0.00    1.00   1
   0   1   9    6.60    0.51   1
   0   1  10    9.99    0.38   1
   0   1  11   19.01    2.09   1
   0   1  12   28.94    2.47   1
   0   1  13  100.00    5.60   1
   0   1  14    4.28    2.11   1
   0   1  15   13.10    3.11   1
   0   2   1   -0.50    0.20   1
   0   2   2 1213.13   17.42   1
   0   2   3 1553.15   22.86   1
   0   2   4 2431.48   38.46   1
   0   2   5    5.38    0.28   1
   0   2   6  254.72    4.79   1
   0   2   7    6.20    0.40   1
   0   2   8  270.60    5.59   1
   0   2   9    4.08    0.48   1
   0   2  10   42.12    1.04   1
   0   2  11    0.59    0.29   1
   0   2  12    0.59    1.59   1
   0   2  13    2.19    1.39   1
   0   2  14   72.76    5.63   1
   0   2  15   -0.50    1.80   1
   0   3   1  105.88    2.47   1
   0   3   2 2108.65   33.98   1
   0   3   3  224.10    3.59   1
   0   3   4  342.99    5.56   1
   0   3   5 1808.80   26.37   1
   0   3   6  689.59   11.55   1
   0   3   7  497.29    8.47   1
   0   3   8   38.94    1.12   1
   0   3   9    9.18    0.61   1
   0   3  10   88.55    2.45   1
   0   3  11   14.36    0.61   1
   0   3  12   56.10    1.50   1
   0   3  13   -1.10    1.99   1
   0   3  14    0.10    2.23   1
   0   3  15    9.42    2.52   1
   0   4   0   11.09    1.00   1
   0   4   1 1407.75   27.01   1
   0   4   2  286.29    5.75   1
   0   4   3   71.06    1.52   1
   0   4   4  220.52    3.86   1
   0   4   5   28.62    0.75   1
   0   4   6   99.00    2.19   1
   0   4   7    4.49    0.51   1
   0   4   8   25.40    0.91   1
   0   4   9   25.40    0.91   1
   0   4  10   30.80    1.11   1
   0   4  11    0.50    0.40   1
   0   4  12   -0.20    0.40   1
   0   4  13   83.72    6.77   1
   0   4  14    0.10    1.72   1
   0   5   1 1596.80   52.75   1
   0   5   2  116.86    2.38   1
   0   5   3    3.88    0.39   1
   0   5   4  262.12    5.18   1
   0   5   5  107.54    2.28   1
   0   5   6   45.83    1.22   1
   0   5   7   57.15    1.51   1
   0   5   8   58.68    1.69   1
   0   5   9  335.62    6.96   1
   0   5  10  158.51    3.78   1
   0   5  11   -0.30    0.51   1
   0   5  12    1.21    0.70   1
   0   5  13    0.71    0.71   1
   0   5  14    0.90    1.71   1
   0   6   0  181.98    6.74   1
   0   6   1  287.98    7.47   1
   0   6   2   97.81    2.18   1
   0   6   3  507.15    9.01   1
   0   6   4    1.10    0.40   1
   0   6   5    6.50    0.51   1
   0   6   6   -0.50    0.40   1
   0   6   7  176.89    3.46   1
   0   6   8    0.00    1.00   1
   0   6   9   58.98    2.15   1
   0   6  10   47.33    1.65   1
   0   6  11   57.46    2.27   1
   0   6  12    4.20    0.98   1
   0   6  13    0.10    0.81   1
   0   6  14   18.66    3.28   1
   0   7   1   11.83    0.89   1
   0   7   2    6.40    1.01   1
   0   7   3  129.50    2.73   1
   0   7   4   29.05    1.08   1
   0   7   5    6.60    0.62   1
   0   7   6   31.58    1.12   1
   0   7   7  180.10    3.49   1
   0   7   8    0.10    0.51   1
   0   7   9    2.19    0.71   1
   0   7  10   46.24    2.04   1
   0   7  11    0.50    0.81   1
   0   7  12   22.09    1.79   1
   0   7  13   -0.79    1.00   1
   0   8   0   61.00    3.12   1
   0   8   1    6.30    0.80   1
   0   8   2  124.55    3.35   1
   0   8   3  244.61    5.00   1
   0   8   4   17.39    0.92   1
   0   8   5    0.20    0.50   1
   0   8   6   66.75    1.96   1
   0   8   7  429.73    7.88   1
   0   8   8  221.41    4.76   1
   0   8   9   44.49    1.73   1
   0   8  10   33.41    1.85   1
   0   8  11    0.59    1.19   1
   0   8  12   71.40    4.06   1
   0   8  13    9.18    1.51   1
   0   9   1   48.44    2.09   1
   0   9   2   29.05    1.94   1
   0   9   3  303.80    7.67   1
   0   9   4    0.20    0.50   1
   0   9   5  326.89    6.87   1
   0   9   6  153.51    3.72   1
   0   9   7   60.53    2.02   1
   0   9   8   10.50    0.91   1
   0   9   9   30.36    1.54   1
   0   9  10   59.44    3.08   1
   0   9  11    6.92    1.53   1
   0   9  12   80.46    4.66   1
   0  10   0    2.99    1.21   1
   0  10   1   20.34    1.17   1
   0  10   2  180.10    5.37   1
   0  10   3   85.38    3.14   1
   0  10   4   -0.10    0.81   1
   0  10   5  141.13    4.51   1
   0  10   6   84.46    2.57   1
   0  10   7    7.62    0.99   1
   0  10   8   -0.10    0.81   1
   0  10   9    0.20    0.80   1
   0  10  10   -0.30    1.00   1
   0  10  11   20.61    2.09   1
   0  10  12   22.37    2.55   1
   0  11   1  331.24    7.64   1
   0  11   2 1184.74   27.54   1
   0  11   3   15.68    1.43   1
   0  11   4   71.74    2.88   1
   0  11   5    0.10    0.91   1
   0  11   6    3.61    0.91   1
   0  11   7   -0.50    0.91   1
   0  11   8   25.81    1.63   1
   0  11   9    0.59    1.19   1
   0  11  10   25.00    2.40   1
   0  11  11   -0.71    1.41   1
   0  12   0    0.30    1.51   1
   0  12   1   79.92    4.11   1
   0  12   2   64.96    3.06   1
   0  12   3  201.92    5.97   1
   0  12   4    1.30    1.09   1
   0  12   5    1.39    1.09   1
   0  12   6    1.49    1.29   1
   0  12   7   10.82    1.51   1
   0  12   8   25.20    2.01   1
   0  12   9  108.58    5.63   1
   0  12  10   -2.79    1.50   1
   0  13   1   40.58    3.18   1
   0  13   2    6.30    1.71   1
   0  13   3   49.84    3.53   1
   0  13   4   15.37    2.27   1
   0  13   5    1.30    1.39   1
   0  13   6    6.10    1.88   1
   0  13   7   22.75    2.58   1
   0  13   8    1.99    2.99   1
   0  13   9   19.80    2.67   1
   0  14   0   61.31    5.32   1
   0  14   1   45.83    3.66   1
   0  14   2    1.39    2.10   1
   0  14   3    5.38    1.72   1
   0  14   4  157.75    7.54   1
   0  14   5  145.44    8.20   1
   0  14   6   10.18    2.62   1
   0  14   7    0.10    1.82   1
   0  14   8    8.53    3.50   1
   0  15   1   11.22    2.41   1
   0  15   2    4.00    2.20   1
   0  15   3    3.69    2.11   1
   0  15   4    0.59    2.09   1
   0  15   5    2.19    2.69   1
   0  15   6   -0.59    2.68   1
   0  16   0   -0.50    2.81   1
   0  16   1    0.20    2.11   1
   0  16   2   17.31    2.83   1
   0  16   3    1.21    2.11   1
   1   0 -14    5.29    1.61   1
   1   0 -12   36.00    2.76   1
   1   0 -10  114.28    4.49   1
   1   0  -8  470.89   17.79   1
   1   0   2 1195.08   27.66   1
   1   0   4 2881.54   65.49   1
   1   0   6   67.57    2.14   1
   1   0   8   10.18    0.51   1
   1   0  10  186.60    3.55   1
   1   0  12    3.69    0.69   1
   1   0  14   20.61    6.27   1
   1   1 -15    5.02    2.11   1
   1   1 -14    2.89    1.60   1
   1   1 -13   88.17    5.26   1
   1   1 -12   54.32    3.24   1
   1   1 -11   27.25    2.51   1
   1   1 -10   50.69    3.13   1
   1   1  -9   29.70    2.51   1
   1   1  -8    2.19    1.01   1
   1   1  -7   81.00    1.44   1
   1   1  -6  176.62    3.19   1
   1   1  -5    0.00    1.00   1
   1   1  -4   14.82    0.38   1
   1   1  -3  831.17   12.11   1
   1   1  -1   -0.10    0.10   1
   1   1   0    0.00    1.00   1
   1   1   1   -0.30    0.20   1
   1   1   2  417.38    6.95   1
   1   1   3  555.54    9.43   1
   1   1   4 1514.77   24.91   1
   1   1   5   24.50    0.69   1
   1   1   6  449.44    7.63   1
   1   1   7   12.11    0.63   1
   1   1   8    1.59    0.40   1
   1   1   9    2.79    0.50   1
   1   1  10  266.02    5.55   1
   1   1  11    0.10    0.40   1
   1   1  12   -0.10    0.40   1
   1   1  13    8.12    1.88   1
   1   1  14   14.06    2.48   1
   1   1  15    2.59    2.29   1
   1   2 -15    5.62    2.09   1
   1   2 -14  263.09   12.65   1
   1   2 -13   44.36    3.20   1
   1   2 -12    9.80    2.13   1
   1   2 -11    7.51    1.70   1
   1   2 -10    3.31    1.31   1
   1   2  -9  186.87    3.28   1
   1   2  -8  257.60    4.49   1
   1   2  -7   -1.00    0.30   1
   1   2  -6   91.78    1.72   1
   1   2  -5  364.81    6.11   1
   1   2  -4   57.15    1.06   1
   1   2  -3  411.68    7.30   1
   1   2  -2 1078.47   15.76   1
   1   2  -1  322.20    7.54   1
   1   2   0   -0.30    0.20   1
   1   2   1   76.74    1.93   1
   1   2   2 1087.68   15.83   1
   1   2   3 2180.89   31.76   1
   1   2   4  778.41   13.39   1
   1   2   5    5.52    0.42   1
   1   2   6  163.84    3.07   1
   1   2   7   32.95    1.03   1
   1   2   8  270.60    5.92   1
   1   2   9  211.70    4.95   1
   1   2  10   -0.10    0.40   1
   1   2  11    3.20    0.50   1
   1   2  12    5.20    0.59   1
   1   2  13   20.52    2.54   1
   1   2  14   -0.71    1.51   1
   1   2  15    0.30    2.11   1
   1   3 -15    3.80    1.91   1
   1   3 -14    4.58    2.40   1
   1   3 -13  158.51    9.32   1
   1   3 -12    1.69    1.59   1
   1   3 -11    0.40    1.00   1
   1   3 -10   81.18    1.62   1
   1   3  -9   -0.71    0.40   1
   1   3  -8    1.90    0.30   1
   1   3  -7  625.50   10.50   1
   1   3  -6  492.40    8.43   1
   1   3  -5  556.02    8.49   1
   1   3  -4   16.16    0.48   1
   1   3  -3   17.22    0.58   1
   1   3  -2   23.43    0.68   1
   1   3  -1  320.41    6.44   1
   1   3   0   73.96    1.72   1
   1   3   1  329.06    5.80   1
   1   3   2   89.87    1.90   1
   1   3   3  117.07    2.16   1
   1   3   4   15.37    0.63   1
   1   3   5 1083.07   18.43   1
   1   3   6    6.20    0.50   1
   1   3   7   52.85    1.45   1
   1   3   8  376.75    6.99   1
   1   3   9  394.42    8.34   1
   1   3  10   13.76    0.82   1
   1   3  11   17.47    0.92   1
   1   3  12   -0.40    0.79   1
   1   3  13    4.00    0.80   1
   1   3  14    1.59    1.79   1
   1   4 -15    9.42    2.52   1
   1   4 -14   25.50    3.13   1
   1   4 -13   -0.20    1.21   1
   1   4 -12   73.79    5.33   1
   1   4 -11   93.32    1.93   1
   1   4 -10   30.25    1.10   1
   1   4  -9  189.06    3.57   1
   1   4  -8  129.28    3.18   1
   1   4  -7    4.88    0.40   1
   1   4  -6    0.71    0.30   1
   1   4  -5  511.21    8.14   1
   1   4  -4  831.75   12.69   1
   1   4  -3   96.83    2.36   1
   1   4  -2  984.08   18.82   1
   1   4  -1  280.56    5.70   1
   1   4   0  144.00    3.12   1
   1   4   1  231.95    4.26   1
   1   4   2  412.90    7.32   1
   1   4   3   62.57    1.42   1
   1   4   4  883.28   13.67   1
   1   4   5 1550.78   25.99   1
   1   4   6  137.36    2.81   1
   1   4   7   54.02    1.47   1
   1   4   8  128.60    2.95   1
   1   4   9    0.71    0.50   1
   1   4  10  114.49    3.00   1
   1   4  11   26.73    1.14   1
   1   4  12   50.27    2.55   1
   1   4  13    2.31    0.79   1
   1   4  14    0.79    1.80   1
   1   5 -14  141.13   10.45   1
   1   5 -13  106.30    7.63   1
   1   5 -12   10.11    0.57   1
   1   5 -11    1.39    0.40   1
   1   5 -10  113.00    2.55   1
   1   5  -9 1030.41   21.19   1
   1   5  -8  229.52    4.55   1
   1   5  -7  137.59    2.82   1
   1   5  -6    7.90    0.51   1
   1   5  -5   65.77    1.46   1
   1   5  -4  417.38    7.35   1
   1   5  -3    7.02    0.48   1
   1   5  -2    4.20    0.49   1
   1   5  -1  420.25    8.61   1
   1   5   0    4.28    0.50   1
   1   5   1   82.45    1.82   1
   1   5   2    0.50    0.30   1
   1   5   3  164.61    3.08   1
   1   5   4   16.08    0.56   1
   1   5   5  100.60    2.01   1
   1   5   6    1.80    0.40   1
   1   5   7    9.61    0.68   1
   1   5   8    9.00    0.72   1
   1   5   9    0.40    0.59   1
   1   5  10    1.00    0.60   1
   1   5  11    0.10    0.71   1
   1   5  12    0.20    0.80   1
   1   5  13    0.30    1.00   1
   1   5  14   -0.10    1.92   1
   1   6 -14    1.59    1.79   1
   1   6 -13   65.45    2.91   1
   1   6 -12  158.51    8.56   1
   1   6 -11  361.38    7.60   1
   1   6 -10  188.24    3.84   1
   1   6  -9   -0.10    0.40   1
   1   6  -8  104.86    2.25   1
   1   6  -7  106.50    2.27   1
   1   6  -6  389.27    6.71   1
   1   6  -5   83.17    1.82   1
   1   6  -4  123.43    3.11   1
   1   6  -3   98.60    2.58   1
   1   6  -2    1.69    0.70   1
   1   6  -1  489.74   10.18   1
   1   6   0  488.85   10.17   1
   1   6   1  545.22   11.21   1
   1   6   2  231.34    4.56   1
   1   6   3  921.73   15.79   1
   1   6   4   26.32    1.03   1
   1   6   5   70.73    1.68   1
   1   6   6   19.27    0.79   1
   1   6   7   84.09    2.02   1
   1   6   8    1.10    0.50   1
   1   6   9   55.80    1.94   1
   1   6  10    6.20    0.80   1
   1   6  11   49.00    2.24   1
   1   6  12   53.44    2.92   1
   1   6  13    8.01    1.30   1
   1   6  14   -0.30    1.71   1
   1   7 -14    2.69    2.10   1
   1   7 -13    7.29    1.08   1
   1   7 -12   10.63    1.17   1
   1   7 -11   44.36    1.86   1
   1   7 -10  111.94    2.75   1
   1   7  -9    1.30    0.50   1
   1   7  -8   91.58    2.49   1
   1   7  -7    9.30    0.67   1
   1   7  -6  689.59   12.08   1
   1   7  -5  105.06    2.25   1
   1   7  -4  188.79    3.85   1
   1   7  -3   10.50    0.58   1
   1   7  -2  167.96    4.15   1
   1   7  -1    8.41    0.81   1
   1   7   0  313.29    6.73   1
   1   7   1   24.80    1.20   1
   1   7   2    4.58    0.60   1
   1   7   3  231.65    4.57   1
   1   7   4    1.49    0.39   1
   1   7   5    5.90    0.68   1
   1   7   6   34.46    1.29   1
   1   7   7   81.90    2.17   1
   1   7   8  138.30    3.29   1
   1   7   9   68.39    2.15   1
   1   7  10    6.40    0.91   1
   1   7  11   35.40    2.14   1
   1   7  12   57.46    3.18   1
   1   7  13   44.22    2.79   1
   1   8 -13    4.71    1.09   1
   1   8 -12   32.15    2.15   1
   1   8 -11   72.42    3.57   1
   1   8 -10    0.30    0.70   1
   1   8  -9   30.58    1.22   1
   1   8  -8  428.08    7.86   1
   1   8  -7  121.22    2.64   1
   1   8  -6    4.00    0.60   1
   1   8  -5    9.00    0.72   1
   1   8  -4  202.78    3.99   1
   1   8  -3    2.89    0.71   1
   1   8  -2    7.08    0.90   1
   1   8  -1    3.20    0.72   1
   1   8   0  143.76    3.84   1
   1   8   1  153.26    3.96   1
   1   8   2    2.40    0.71   1
   1   8   3   58.83    1.69   1
   1   8   4  110.25    2.73   1
   1   8   5    2.50    0.70   1
   1   8   6   31.81    1.24   1
   1   8   7  243.36    5.93   1
   1   8   8   47.06    1.65   1
   1   8   9    0.20    0.60   1
   1   8  10   33.76    2.21   1
   1   8  11   47.33    2.89   1
   1   8  12    4.58    1.28   1
   1   8  13    0.90    1.20   1
   1   9 -13   19.18    1.93   1
   1   9 -12   26.11    2.35   1
   1   9 -11    5.11    1.31   1
   1   9 -10   86.30    4.27   1
   1   9  -9    4.71    0.78   1
   1   9  -8    0.00    1.00   1
   1   9  -7    8.29    0.81   1
   1   9  -6   15.29    0.94   1
   1   9  -5    2.79    0.70   1
   1   9  -4  508.95   10.38   1
   1   9  -3   11.63    0.89   1
   1   9  -2   18.66    1.30   1
   1   9  -1   13.40    1.10   1
   1   9   0   62.88    2.38   1
   1   9   1   14.67    1.38   1
   1   9   2    5.38    0.88   1
   1   9   3   10.69    0.78   1
   1   9   4  205.64    4.88   1
   1   9   5    9.18    0.79   1
   1   9   6  103.84    2.85   1
   1   9   7    4.49    1.02   1
   1   9   8    8.41    0.93   1
   1   9   9   59.14    2.15   1
   1   9  10   11.42    1.42   1
   1   9  11    4.08    1.49   1
   1   9  12    7.51    1.59   1
   1  10 -12    3.10    1.58   1
   1  10 -11   21.34    2.22   1
   1  10 -10    1.90    1.41   1
   1  10  -9    3.20    0.89   1
   1  10  -8    9.80    1.00   1
   1  10  -7    1.30    0.80   1
   1  10  -6  115.78    3.44   1
   1  10  -5   47.75    1.80   1
   1  10  -4  441.84    9.25   1
   1  10  -3   15.29    1.17   1
   1  10  -2   78.50    2.66   1
   1  10  -1    0.20    0.91   1
   1  10   0  621.01   14.45   1
   1  10   1    3.31    1.09   1
   1  10   2    1.21    0.81   1
   1  10   3    2.79    0.90   1
   1  10   4   -0.10    0.61   1
   1  10   5    3.31    0.80   1
   1  10   6   34.46    1.53   1
   1  10   7    0.40    0.79   1
   1  10   8   12.18    1.19   1
   1  10   9    0.50    0.81   1
   1  10  10    0.10    1.22   1
   1  10  11   24.90    2.30   1
   1  10  12   27.35    2.62   1
   1  11 -11    9.42    1.90   1
   1  11 -10   79.74    4.47   1
   1  11  -9    6.20    1.29   1
   1  11  -8    0.71    0.91   1
   1  11  -7    6.00    0.98   1
   1  11  -6    5.11    1.08   1
   1  11  -5   -0.59    0.89   1
   1  11  -4    7.51    1.32   1
   1  11  -3   10.37    1.22   1
   1  11  -2    0.40    1.00   1
   1  11  -1    0.79    0.80   1
   1  11   0   85.56    3.33   1
   1  11   1    3.69    1.31   1
   1  11   2  109.41    3.97   1
   1  11   3   20.88    1.74   1
   1  11   4   49.00    2.52   1
   1  11   5    9.49    0.99   1
   1  11   6   27.25    1.46   1
   1  11   7    1.69    0.91   1
   1  11   8    8.58    1.41   1
   1  11   9    9.18    1.70   1
   1  11  10   14.67    2.07   1
   1  11  11    3.69    1.61   1
   1  12 -10    5.11    1.99   1
   1  12  -9   33.64    2.78   1
   1  12  -8    4.00    1.20   1
   1  12  -7    0.00    1.00   1
   1  12  -6    0.20    1.31   1
   1  12  -5    1.90    1.10   1
   1  12  -4   -0.50    1.01   1
   1  12  -3   14.29    1.44   1
   1  12  -2   75.86    3.31   1
   1  12  -1  112.36    4.88   1
   1  12   0   11.09    1.73   1
   1  12   1    6.60    1.90   1
   1  12   2   59.44    3.39   1
   1  12   3   11.90    1.73   1
   1  12   4  194.04    6.97   1
   1  12   5    0.50    1.41   1
   1  12   6   31.81    1.92   1
   1  12   7    6.30    1.41   1
   1  12   8  136.42    5.84   1
   1  12   9    1.59    1.49   1
   1  12  10    2.89    1.70   1
   1  13  -9   23.72    3.99   1
   1  13  -8   -1.90    2.82   1
   1  13  -7   20.43    2.62   1
   1  13  -6   62.73    4.12   1
   1  13  -5   60.22    3.72   1
   1  13  -4   74.65    4.15   1
   1  13  -3    0.30    1.71   1
   1  13  -2   72.93    3.76   1
   1  13  -1   -1.10    1.41   1
   1  13   0   -0.79    1.39   1
   1  13   1   34.93    2.72   1
   1  13   2    3.69    1.50   1
   1  13   3   10.11    1.91   1
   1  13   4    1.10    1.60   1
   1  13   5   10.82    1.78   1
   1  13   6    5.20    1.92   1
   1  13   7    8.53    1.93   1
   1  13   8    2.99    2.01   1
   1  13   9    7.51    2.03   1
   1  14  -8    1.90    3.39   1
   1  14  -7   44.62    4.14   1
   1  14  -6    4.00    1.72   1
   1  14  -5   -0.20    1.51   1
   1  14  -4   17.64    2.44   1
   1  14  -3    0.30    2.01   1
   1  14  -2   13.03    2.24   1
   1  14  -1    0.90    1.71   1
   1  14   0   11.83    2.13   1
   1  14   1    2.10    1.80   1
   1  14   2   25.40    2.92   1
   1  14   3   12.18    2.51   1
   1  14   4   -1.00    1.50   1
   1  14   5    1.80    1.61   1
   1  14   6    4.28    1.70   1
   1  14   7   13.99    2.47   1
   1  15  -6    0.71    2.20   1
   1  15  -5    2.50    2.09   1
   1  15  -4   44.76    4.15   1
   1  15  -3   17.22    2.99   1
   1  15  -2   -0.20    1.51   1
   1  15  -1    5.20    2.10   1
   1  15   0  100.20    6.01   1
   1  15   1    6.20    2.29   1
   1  15   2   64.96    4.67   1
   1  15   3    3.39    1.80   1
   1  15   4   -0.20    2.11   1
   1  15   5    0.30    2.21   1
   1  15   6  261.15   12.93   1
   1  16  -3   -0.20    2.02   1
   1  16  -2   -1.10    1.99   1
   1  16  -1   24.01    3.43   1
   1  16   0    2.10    1.91   1
   1  16   1   10.63    2.80   1
   1  16   2    2.79    2.10   1
   1  16   3   -1.90    2.40   1
   2   0 -14   25.20    3.21   1
   2   0 -12    2.59    1.19   1
   2   0 -10  246.49    7.85   1
   2   0  -8  134.10    4.63   1
   2   0  -6  645.67   21.85   1
   2   0  -4  545.22   10.27   1
   2   0  -2  180.90    3.23   1
   2   0   0  957.90   22.28   1
   2   0   2  283.92    7.08   1
   2   0   4   59.75    2.01   1
   2   0   6  152.28    4.20   1
   2   0   8  460.53    9.87   1
   2   0  10    0.20    0.40   1
   2   0  12  429.73   12.44   1
   2   0  14   26.42    3.29   1
   2   1 -15   16.32    2.50   1
   2   1 -14   15.52    2.99   1
   2   1 -13    6.71    3.99   1
   2   1 -12    3.88    1.81   1
   2   1 -11   69.56    3.50   1
   2   1 -10   82.45    4.36   1
   2   1  -9   54.76    3.11   1
   2   1  -8    0.10    0.81   1
   2   1  -7  183.33    6.77   1
   2   1  -6  200.22    7.64   1
   2   1  -5   35.05    0.71   1
   2   1  -4 1859.33   29.32   1
   2   1  -3  715.03   10.70   1
   2   1  -2   53.73    1.03   1
   2   1  -1  116.21    4.74   1
   2   1   0  656.90   14.87   1
   2   1   1    0.40    0.20   1
   2   1   2  171.35    3.67   1
   2   1   3   28.84    0.86   1
   2   1   4  113.21    2.55   1
   2   1   5  228.31    4.53   1
   2   1   6  171.61    3.41   1
   2   1   7   45.29    1.35   1
   2   1   8  187.42    4.38   1
   2   1   9    9.92    0.82   1
   2   1  10  151.54    3.45   1
   2   1  11   56.25    1.80   1
   2   1  12    0.50    0.60   1
   2   1  13   31.02    1.78   1
   2   1  14    1.69    1.79   1
   2   2 -15   28.20    3.08   1
   2   2 -14    4.58    2.10   1
   2   2 -13   32.95    2.53   1
   2   2 -12  106.92    7.03   1
   2   2 -11   27.25    2.30   1
   2   2 -10   10.30    1.61   1
   2   2  -9  503.55   18.85   1
   2   2  -8   45.56    2.57   1
   2   2  -7  147.62    3.16   1
   2   2  -6  219.04    4.44   1
   2   2  -5  209.96    3.19   1
   2   2  -4   97.22    1.77   1
   2   2  -3 1581.65   23.07   1
   2   2  -2  700.66   10.59   1
   2   2  -1  235.62    4.91   1
   2   2   0   25.50    0.71   1
   2   2   1  197.96    3.66   1
   2   2   2  315.06    4.97   1
   2   2   3   31.36    1.01   1
   2   2   4 2596.92   42.81   1
   2   2   5    3.69    0.38   1
   2   2   6    1.10    0.40   1
   2   2   7  147.38    3.16   1
   2   2   8  650.76   12.24   1
   2   2   9   27.14    1.25   1
   2   2  10    6.20    0.70   1
   2   2  11    1.39    0.59   1
   2   2  12    5.11    0.90   1
   2   2  13    7.51    1.10   1
   2   2  14   33.76    3.60   1
   2   3 -15   65.45    5.50   1
   2   3 -14    5.81    1.69   1
   2   3 -13    0.10    1.22   1
   2   3 -12   20.43    2.53   1
   2   3 -11   86.49    4.46   1
   2   3 -10   23.43    2.03   1
   2   3  -9   11.49    0.27   1
   2   3  -7   32.95    0.80   1
   2   3  -6  285.95    4.73   1
   2   3  -5  302.41    4.52   1
   2   3  -4   39.06    0.88   1
   2   3  -3   36.36    0.84   1
   2   3  -2 1486.10   24.67   1
   2   3  -1  253.13    5.41   1
   2   3   0  478.30    8.31   1
   2   3   1  480.49    8.33   1
   2   3   2  353.06    7.14   1
   2   3   3   95.84    1.96   1
   2   3   4    8.88    0.48   1
   2   3   5    4.71    0.39   1
   2   3   6  280.90    5.36   1
   2   3   7   30.36    0.99   1
   2   3   8  463.11    8.61   1
   2   3   9  167.44    3.88   1
   2   3  10   61.62    2.04   1
   2   3  11    7.51    0.82   1
   2   3  12    6.20    1.10   1
   2   3  13    1.39    0.99   1
   2   3  14  165.89   11.59   1
   2   4 -15   23.52    3.20   1
   2   4 -14   35.88    3.95   1
   2   4 -13   89.87    5.69   1
   2   4 -12   33.76    3.25   1
   2   4 -11   45.56    3.51   1
   2   4 -10  182.52    3.51   1
   2   4  -9    7.62    0.50   1
   2   4  -8    1.00    0.30   1
   2   4  -7   64.80    1.29   1
   2   4  -6  304.15    4.53   1
   2   4  -5  525.33    7.79   1
   2   4  -4  894.01   13.75   1
   2   4  -3  172.40    3.41   1
   2   4  -2   97.02    1.97   1
   2   4  -1  551.31   11.27   1
   2   4   0  819.68   13.74   1
   2   4   1   49.14    1.26   1
   2   4   2   10.82    0.72   1
   2   4   3  166.93    2.84   1
   2   4   4   77.44    1.76   1
   2   4   5   19.54    0.71   1
   2   4   6    0.50    0.40   1
   2   4   7   98.01    2.38   1
   2   4   8   -0.20    0.50   1
   2   4   9    1.99    0.59   1
   2   4  10   54.46    1.92   1
   2   4  11    0.40    0.59   1
   2   4  12   11.97    1.38   1
   2   4  13    1.21    1.72   1
   2   4  14    0.59    1.99   1
   2   5 -14   17.98    3.14   1
   2   5 -13   30.03    3.18   1
   2   5 -12   28.73    2.79   1
   2   5 -11   79.57    1.78   1
   2   5 -10   43.56    1.32   1
   2   5  -9   30.69    0.89   1
   2   5  -8    2.69    0.39   1
   2   5  -7   28.09    0.85   1
   2   5  -6  258.89    4.18   1
   2   5  -5  596.82    8.79   1
   2   5  -4   72.42    1.53   1
   2   5  -3   66.59    1.63   1
   2   5  -2  151.54    3.69   1
   2   5  -1  145.44    3.38   1
   2   5   0  929.03   18.90   1
   2   5   1  175.30    3.18   1
   2   5   2 1020.16   17.25   1
   2   5   3  216.09    4.12   1
   2   5   4  163.07    3.32   1
   2   5   5   11.90    0.69   1
   2   5   6  117.07    2.60   1
   2   5   7    0.30    0.51   1
   2   5   8  108.58    2.92   1
   2   5   9   23.33    1.16   1
   2   5  10    1.10    0.61   1
   2   5  11    7.62    0.99   1
   2   5  12   84.46    3.86   1
   2   5  13   78.50    4.43   1
   2   5  14    1.10    1.99   1
   2   6 -14   -0.40    2.19   1
   2   6 -13   16.97    2.88   1
   2   6 -12   41.86    3.75   1
   2   6 -11   72.76    2.56   1
   2   6 -10  128.14    2.49   1
   2   6  -9  291.38    5.46   1
   2   6  -8  121.00    2.42   1
   2   6  -7  362.14    6.09   1
   2   6  -6   17.72    0.67   1
   2   6  -5    2.69    0.39   1
   2   6  -4  628.00   11.53   1
   2   6  -3   15.37    0.71   1
   2   6  -2  591.95   14.11   1
   2   6  -1  114.70    2.78   1
   2   6   0  238.70    5.25   1
   2   6   1  350.44    5.99   1
   2   6   2  454.54    8.10   1
   2   6   3  101.40    2.22   1
   2   6   4  293.44    5.82   1
   2   6   5  165.12    3.34   1
   2   6   6    1.21    0.51   1
   2   6   7    3.31    0.69   1
   2   6   8   68.56    2.15   1
   2   6   9   56.85    2.26   1
   2   6  10    0.79    0.80   1
   2   6  11   76.74    3.50   1
   2   6  12   72.76    3.92   1
   2   6  13   11.63    1.57   1
   2   7 -14    1.69    1.79   1
   2   7 -13    1.39    2.19   1
   2   7 -12    7.02    0.90   1
   2   7 -11    2.69    0.59   1
   2   7 -10   21.53    1.02   1
   2   7  -9   78.68    1.95   1
   2   7  -8   84.46    2.02   1
   2   7  -7   13.91    0.82   1
   2   7  -6  290.70    4.77   1
   2   7  -5   -0.20    0.40   1
   2   7  -4   71.57    1.86   1
   2   7  -3    2.31    0.49   1
   2   7  -2 1278.06   25.74   1
   2   7  -1    3.50    0.60   1
   2   7   0    8.88    0.77   1
   2   7   1   19.98    1.07   1
   2   7   2   64.48    1.77   1
   2   7   3  206.78    4.31   1
   2   7   4   35.64    1.31   1
   2   7   5    9.67    0.68   1
   2   7   6    1.80    0.59   1
   2   7   7   30.36    1.21   1
   2   7   8  108.99    2.92   1
   2   7   9    9.00    0.90   1
   2   7  10   -0.40    0.69   1
   2   7  11    1.10    0.90   1
   2   7  12    0.59    1.09   1
   2   7  13   38.44    2.73   1
   2   8 -13   82.45    6.54   1
   2   8 -12    1.39    0.90   1
   2   8 -11   33.87    1.98   1
   2   8 -10    8.82    0.77   1
   2   8  -9   38.19    1.36   1
   2   8  -8   11.63    0.82   1
   2   8  -7   44.22    1.46   1
   2   8  -6   19.18    0.88   1
   2   8  -5  175.03    3.18   1
   2   8  -4  212.87    5.25   1
   2   8  -3   39.19    1.63   1
   2   8  -2  301.72    7.30   1
   2   8  -1  120.78    3.30   1
   2   8   0  249.96    6.32   1
   2   8   1   75.34    2.43   1
   2   8   2   21.81    1.03   1
   2   8   3   97.81    2.57   1
   2   8   4   76.91    2.28   1
   2   8   5  186.87    4.37   1
   2   8   6    0.90    0.61   1
   2   8   7  144.96    4.09   1
   2   8   8    5.11    0.68   1
   2   8   9    5.02    0.90   1
   2   8  10   33.18    2.42   1
   2   8  11   14.29    1.89   1
   2   8  12    4.41    1.30   1
   2   9 -13    1.59    1.79   1
   2   9 -12   15.29    1.80   1
   2   9 -11   29.05    2.05   1
   2   9 -10    4.20    0.98   1
   2   9  -9    6.40    0.91   1
   2   9  -8    8.12    0.91   1
   2   9  -7    0.71    0.60   1
   2   9  -6   57.61    1.67   1
   2   9  -5  216.38    4.41   1
   2   9  -4  146.41    3.63   1
   2   9  -3   17.47    1.17   1
   2   9  -2   55.65    2.09   1
   2   9  -1  279.22    7.02   1
   2   9   0   48.44    1.95   1
   2   9   1   19.18    1.31   1
   2   9   2   52.42    2.17   1
   2   9   3   40.32    1.52   1
   2   9   4   60.06    2.01   1
   2   9   5   65.45    1.94   1
   2   9   6  155.50    3.99   1
   2   9   7    1.59    0.71   1
   2   9   8   13.69    1.11   1
   2   9   9    5.29    1.10   1
   2   9  10   13.40    1.98   1
   2   9  11   -0.90    2.20   1
   2   9  12    2.10    1.31   1
   2  10 -12   -0.79    1.39   1
   2  10 -11    8.82    1.60   1
   2  10 -10    3.88    1.30   1
   2  10  -9   21.53    1.58   1
   2  10  -8   45.16    2.02   1
   2  10  -7    5.11    0.90   1
   2  10  -6  125.66    3.59   1
   2  10  -5  104.24    3.47   1
   2  10  -4   80.82    2.52   1
   2  10  -3   52.56    2.18   1
   2  10  -2    3.20    1.00   1
   2  10  -1   30.58    1.77   1
   2  10   0  250.91    6.34   1
   2  10   1   22.00    1.50   1
   2  10   2    0.40    0.79   1
   2  10   3   41.60    2.06   1
   2  10   4   -0.90    0.70   1
   2  10   5   30.69    1.44   1
   2  10   6    6.00    0.98   1
   2  10   7    6.81    0.99   1
   2  10   8    8.53    1.11   1
   2  10   9    0.00    1.00   1
   2  10  10   24.80    2.39   1
   2  10  11   19.98    2.32   1
   2  11 -11   15.52    1.81   1
   2  11 -10    2.59    1.51   1
   2  11  -9    0.50    1.41   1
   2  11  -8   73.96    2.92   1
   2  11  -7   11.70    1.09   1
   2  11  -6   72.25    3.06   1
   2  11  -5    4.20    1.19   1
   2  11  -4   20.34    1.53   1
   2  11  -3   41.73    2.20   1
   2  11  -2   -0.30    0.90   1
   2  11  -1  153.76    4.96   1
   2  11   0    4.00    1.28   1
   2  11   1  183.06    7.04   1
   2  11   2    0.50    0.91   1
   2  11   3    1.10    1.09   1
   2  11   4    1.49    1.20   1
   2  11   5    2.79    0.80   1
   2  11   6    1.39    0.71   1
   2  11   7   58.98    2.15   1
   2  11   8    1.59    1.18   1
   2  11   9    3.69    1.31   1
   2  11  10  115.13    6.01   1
   2  12 -10    0.79    1.69   1
   2  12  -9    0.10    1.22   1
   2  12  -8    3.80    1.40   1
   2  12  -7   16.48    2.27   1
   2  12  -6   13.03    1.80   1
   2  12  -5    0.20    1.21   1
   2  12  -4    0.59    1.00   1
   2  12  -3    1.90    1.10   1
   2  12  -2   13.10    1.59   1
   2  12  -1  129.28    5.68   1
   2  12   0   17.31    1.83   1
   2  12   1    1.59    1.39   1
   2  12   2   89.49    6.05   1
   2  12   3    2.89    1.50   1
   2  12   4   32.15    2.49   1
   2  12   5    0.50    1.41   1
   2  12   6    0.90    0.89   1
   2  12   7    2.31    1.40   1
   2  12   8   19.01    1.92   1
   2  12   9   82.45    5.08   1
   2  13  -9    8.01    2.72   1
   2  13  -8    8.12    3.08   1
   2  13  -7   17.98    2.37   1
   2  13  -6    2.59    1.38   1
   2  13  -5   11.83    1.93   1
   2  13  -4    4.28    1.90   1
   2  13  -3   65.93    3.90   1
   2  13  -2   14.21    2.34   1
   2  13  -1    1.21    1.50   1
   2  13   0    1.39    2.01   1
   2  13   1    1.10    1.41   1
   2  13   2   45.83    3.25   1
   2  13   3   30.14    2.85   1
   2  13   4   44.36    3.20   1
   2  13   5  113.64    5.76   1
   2  13   6  104.24    6.33   1
   2  13   7   -1.00    1.30   1
   2  13   8   39.06    3.00   1
   2  14  -8    1.59    2.60   1
   2  14  -7    1.10    1.99   1
   2  14  -6    0.20    1.71   1
   2  14  -5   28.84    3.22   1
   2  14  -4    3.31    1.82   1
   2  14  -3    1.39    1.70   1
   2  14  -2    5.38    1.81   1
   2  14  -1    2.69    1.61   1
   2  14   0   57.15    3.93   1
   2  14   1    5.29    1.61   1
   2  14   2    0.79    1.50   1
   2  14   3   32.15    3.18   1
   2  14   4    3.39    1.99   1
   2  14   5    5.90    2.19   1
   2  14   6   19.89    3.03   1
   2  14   7    8.88    2.92   1
   2  15  -6    0.20    2.62   1
   2  15  -5   -2.59    2.51   1
   2  15  -4    1.30    2.39   1
   2  15  -3    4.00    2.08   1
   2  15  -2   -1.39    1.89   1
   2  15  -1    9.80    2.69   1
   2  15   0   25.50    3.03   1
   2  15   1   25.70    3.45   1
   2  15   2    2.99    2.11   1
   2  15   3   23.14    2.98   1
   2  15   4    7.08    2.82   1
   2  15   5    0.71    2.30   1
   2  16  -3    1.21    2.90   1
   2  16  -2    0.59    2.28   1
   2  16  -1   34.57    3.76   1
   2  16   0    4.49    2.29   1
   2  16   1    8.70    2.77   1
   2  16   2   -0.59    2.99   1
   3   0 -14    4.08    1.90   1
   3   0 -12  181.44    9.97   1
   3   0 -10 1234.82   33.73   1
   3   0  -8  459.67   12.01   1
   3   0  -6  659.46   16.95   1
   3   0  -4  583.22   10.14   1
   3   0  -2   25.50    0.61   1
   3   0   0  100.40    2.81   1
   3   0   2  478.30   11.81   1
   3   0   4  115.78    3.44   1
   3   0   6   14.82    0.92   1
   3   0   8  267.32    6.54   1
   3   0  10  117.51    2.82   1
   3   0  12   65.12    2.91   1
   3   0  14    2.79    1.90   1
   3   1 -15   -0.50    2.10   1
   3   1 -14   58.68    4.75   1
   3   1 -13   -1.39    1.39   1
   3   1 -12    4.20    1.19   1
   3   1 -11   14.36    1.59   1
   3   1 -10   -0.10    1.01   1
   3   1  -9    0.59    0.69   1
   3   1  -8    0.79    0.80   1
   3   1  -7    9.49    0.92   1
   3   1  -6  346.33    6.70   1
   3   1  -5   51.84    1.15   1
   3   1  -4    4.58    0.30   1
   3   1  -3  616.53   10.43   1
   3   1  -2   14.21    0.38   1
   3   1  -1    3.10    0.21   1
   3   1   0    0.20    0.10   1
   3   1   1  106.92    2.27   1
   3   1   2  969.70   18.68   1
   3   1   3    1.99    0.39   1
   3   1   4   79.03    1.96   1
   3   1   5  101.81    2.62   1
   3   1   6  133.86    3.24   1
   3   1   7   43.03    1.44   1
   3   1   8   26.94    1.14   1
   3   1   9  259.53    5.48   1
   3   1  10   36.84    1.46   1
   3   1  11    4.00    0.68   1
   3   1  12   19.01    1.48   1
   3   1  13   16.16    1.69   1
   3   1  14   -2.69    2.39   1
   3   2 -15    8.88    2.09   1
   3   2 -14   17.14    2.73   1
   3   2 -13    4.28    1.28   1
   3   2 -12    3.31    1.20   1
   3   2 -11  170.56    7.31   1
   3   2 -10    0.59    0.80   1
   3   2  -9   35.64    2.39   1
   3   2  -8  150.55    5.89   1
   3   2  -7   43.96    0.93   1
   3   2  -6  426.01    7.43   1
   3   2  -5  549.43    9.38   1
   3   2  -4    1.69    0.21   1
   3   2  -3 1263.09   19.19   1
   3   2  -2  768.95   14.97   1
   3   2  -1   31.02    1.00   1
   3   2   0   38.94    0.87   1
   3   2   1  378.69    6.62   1
   3   2   2   60.22    1.40   1
   3   2   3    3.31    0.40   1
   3   2   4  434.31    7.92   1
   3   2   5   48.86    1.26   1
   3   2   6   41.60    1.42   1
   3   2   7   30.58    1.11   1
   3   2   8    7.90    0.90   1
   3   2   9    0.00    1.00   1
   3   2  10    0.20    0.60   1
   3   2  11    9.42    0.92   1
   3   2  12   -0.59    1.39   1
   3   2  13   52.56    2.75   1
   3   2  14   13.18    2.69   1
   3   3 -15   10.82    2.30   1
   3   3 -14   26.21    2.76   1
   3   3 -13   55.95    4.94   1
   3   3 -12   12.82    1.93   1
   3   3 -11    1.21    0.90   1
   3   3 -10   46.79    2.87   1
   3   3  -9    2.50    0.28   1
   3   3  -8  163.33    3.07   1
   3   3  -7   47.06    1.10   1
   3   3  -6  289.00    5.44   1
   3   3  -5  558.85    8.51   1
   3   3  -4  396.41    6.37   1
   3   3  -3  108.58    2.08   1
   3   3  -2  334.16    6.95   1
   3   3  -1  553.19   10.82   1
   3   3   0 1069.94   17.66   1
   3   3   1  663.06   11.33   1
   3   3   2 1212.43   18.11   1
   3   3   3   43.03    1.05   1
   3   3   4  394.02    7.15   1
   3   3   5    7.62    0.50   1
   3   3   6  274.23    5.63   1
   3   3   7   85.93    2.22   1
   3   3   8  471.32    9.12   1
   3   3   9    1.39    0.59   1
   3   3  10  101.00    3.02   1
   3   3  11    0.20    0.60   1
   3   3  12   40.07    4.05   1
   3   3  13   48.16    3.19   1
   3   3  14    3.80    2.18   1
   3   4 -15    0.90    1.71   1
   3   4 -14    7.51    1.92   1
   3   4 -13    7.78    2.12   1
   3   4 -12    1.10    1.60   1
   3   4 -11    0.30    1.31   1
   3   4 -10  123.43    2.00   1
   3   4  -9  379.86    7.02   1
   3   4  -8   54.76    1.33   1
   3   4  -7   13.99    0.52   1
   3   4  -6    6.10    0.40   1
   3   4  -5  373.26    6.18   1
   3   4  -4  340.40    5.54   1
   3   4  -3    6.00    0.39   1
   3   4  -2  189.06    4.12   1
   3   4  -1  183.60    4.07   1
   3   4   0  110.25    2.10   1
   3   4   1  243.98    4.69   1
   3   4   2   53.73    1.32   1
   3   4   3 1022.08   15.98   1
   3   4   4    5.62    0.52   1
   3   4   5  242.11    4.67   1
   3   4   6   24.90    1.00   1
   3   4   7   32.38    1.25   1
   3   4   8  122.32    3.10   1
   3   4   9  113.85    3.20   1
   3   4  10   -0.20    0.50   1
   3   4  11   68.06    3.46   1
   3   4  12   75.34    3.65   1
   3   4  13    0.30    1.10   1
   3   5 -15    3.39    1.91   1
   3   5 -14  109.41    7.32   1
   3   5 -13    0.30    1.41   1
   3   5 -12   12.32    1.90   1
   3   5 -11    2.31    0.30   1
   3   5 -10   33.29    1.15   1
   3   5  -9    8.12    0.51   1
   3   5  -8    2.59    0.39   1
   3   5  -7   20.79    0.82   1
   3   5  -6  277.56    5.00   1
   3   5  -5   87.42    1.87   1
   3   5  -4  316.48    5.34   1
   3   5  -3    8.18    0.69   1
   3   5  -2  191.27    4.43   1
   3   5  -1  739.84   14.14   1
   3   5   0 1705.69   32.21   1
   3   5   1   95.06    2.14   1
   3   5   2  264.06    4.88   1
   3   5   3   90.63    2.09   1
   3   5   4    1.99    0.39   1
   3   5   5    3.88    0.51   1
   3   5   6  324.00    7.56   1
   3   5   7   73.79    2.06   1
   3   5   8   14.29    0.98   1
   3   5   9    4.00    0.68   1
   3   5  10   -0.10    0.71   1
   3   5  11    9.18    1.70   1
   3   5  12   11.49    1.49   1
   3   5  13   -1.69    1.20   1
   3   6 -14   -0.20    2.21   1
   3   6 -13   50.27    4.25   1
   3   6 -12  105.27    2.46   1
   3   6 -11    4.88    0.62   1
   3   6 -10  123.43    2.67   1
   3   6  -9    0.00    1.00   1
   3   6  -8    3.61    0.49   1
   3   6  -7   14.98    0.70   1
   3   6  -6    0.00    1.00   1
   3   6  -5    0.50    0.40   1
   3   6  -4  241.80    4.98   1
   3   6  -3  264.71    6.18   1
   3   6  -2  121.88    3.09   1
   3   6  -1  416.57    8.98   1
   3   6   0  143.28    3.35   1
   3   6   1  696.43   12.14   1
   3   6   2   28.84    0.97   1
   3   6   3    2.99    0.48   1
   3   6   4  271.26    5.60   1
   3   6   5  167.70    3.63   1
   3   6   6  126.56    2.92   1
   3   6   7   26.83    1.45   1
   3   6   8   35.64    1.55   1
   3   6   9    1.69    0.70   1
   3   6  10    6.60    0.98   1
   3   6  11    0.40    0.89   1
   3   6  12   15.92    2.00   1
   3   6  13    7.08    1.60   1
   3   7 -14    1.30    1.71   1
   3   7 -13    0.90    1.50   1
   3   7 -12    8.53    0.99   1
   3   7 -11    3.10    0.70   1
   3   7 -10   26.21    1.13   1
   3   7  -9    5.90    0.58   1
   3   7  -8   52.27    1.59   1
   3   7  -7   17.22    0.83   1
   3   7  -6  154.50    2.98   1
   3   7  -5   38.07    1.23   1
   3   7  -4    0.30    0.51   1
   3   7  -3    2.19    0.59   1
   3   7  -2   -0.10    0.51   1
   3   7  -1  115.56    3.01   1
   3   7   0  104.24    2.86   1
   3   7   1   52.85    1.60   1
   3   7   2   16.00    0.80   1
   3   7   3  149.57    3.42   1
   3   7   4   14.21    0.83   1
   3   7   5    6.81    0.68   1
   3   7   6   68.23    1.98   1
   3   7   7   66.91    2.45   1
   3   7   8   19.80    1.34   1
   3   7   9   26.52    1.44   1
   3   7  10   40.58    2.17   1
   3   7  11   -0.10    1.52   1
   3   7  12   -0.10    1.62   1
   3   8 -13    4.28    1.78   1
   3   8 -12    0.50    0.91   1
   3   8 -11    6.00    1.08   1
   3   8 -10    1.69    0.91   1
   3   8  -9   25.10    1.10   1
   3   8  -8   -0.71    0.50   1
   3   8  -7   25.70    1.01   1
   3   8  -6  135.02    2.79   1
   3   8  -5  148.84    3.17   1
   3   8  -4    1.99    0.59   1
   3   8  -3  322.20    7.90   1
   3   8  -2  269.62    6.90   1
   3   8  -1  133.86    3.93   1
   3   8   0  625.00   14.00   1
   3   8   1    0.00    1.00   1
   3   8   2  180.90    4.30   1
   3   8   3    6.00    0.59   1
   3   8   4  770.06   14.43   1
   3   8   5  212.58    4.67   1
   3   8   6   43.16    1.58   1
   3   8   7    4.00    0.68   1
   3   8   8   26.42    1.54   1
   3   8   9   -0.20    0.80   1
   3   8  10   12.39    1.83   1
   3   8  11   32.15    2.61   1
   3   8  12   -1.90    1.41   1
   3   9 -13    3.69    2.00   1
   3   9 -12    1.00    1.10   1
   3   9 -11   16.56    1.71   1
   3   9 -10    0.10    0.91   1
   3   9  -9   21.62    1.21   1
   3   9  -8    4.00    0.80   1
   3   9  -7   -0.30    0.61   1
   3   9  -6   50.27    1.56   1
   3   9  -5   84.46    2.94   1
   3   9  -4   35.40    1.67   1
   3   9  -3   28.84    1.50   1
   3   9  -2   14.21    1.21   1
   3   9  -1  122.10    3.76   1
   3   9   0    4.41    1.09   1
   3   9   1  110.88    3.79   1
   3   9   2  150.55    4.42   1
   3   9   3    7.90    0.90   1
   3   9   4   11.09    0.93   1
   3   9   5   51.12    1.86   1
   3   9   6    4.49    0.89   1
   3   9   7    1.30    0.80   1
   3   9   8   42.90    2.36   1
   3   9   9   -0.20    1.11   1
   3   9  10    9.30    1.71   1
   3   9  11    9.00    1.80   1
   3  10 -12    0.40    1.40   1
   3  10 -11    0.90    1.10   1
   3  10 -10   16.32    1.70   1
   3  10  -9    3.88    0.91   1
   3  10  -8    0.20    0.80   1
   3  10  -7   58.37    2.44   1
   3  10  -6   14.98    1.32   1
   3  10  -5    4.58    0.90   1
   3  10  -4  115.99    3.88   1
   3  10  -3    1.90    0.80   1
   3  10  -2   12.39    1.20   1
   3  10  -1   99.20    3.39   1
   3  10   0   30.03    1.75   1
   3  10   1    3.61    1.10   1
   3  10   2   39.06    2.00   1
   3  10   3    7.51    1.21   1
   3  10   4   64.80    2.42   1
   3  10   5    7.40    0.98   1
   3  10   6   10.11    1.02   1
   3  10   7   51.84    2.02   1
   3  10   8   71.74    2.88   1
   3  10   9    4.08    1.21   1
   3  10  10   -0.20    1.21   1
   3  10  11   22.66    2.57   1
   3  11 -11   88.92    4.90   1
   3  11 -10   27.35    2.30   1
   3  11  -9   29.81    2.18   1
   3  11  -8  131.10    5.95   1
   3  11  -7   12.53    1.49   1
   3  11  -6   74.48    3.28   1
   3  11  -5   -1.10    1.01   1
   3  11  -4   15.60    1.82   1
   3  11  -3   19.71    2.04   1
   3  11  -2   -0.10    1.11   1
   3  11  -1   20.79    2.01   1
   3  11   0   -0.30    1.41   1
   3  11   1   19.80    1.69   1
   3  11   2  132.25    4.60   1
   3  11   3   14.90    1.47   1
   3  11   4   27.77    1.58   1
   3  11   5    5.52    0.89   1
   3  11   6    2.89    0.88   1
   3  11   7    0.71    1.11   1
   3  11   8   10.50    1.49   1
   3  11   9    1.90    1.41   1
   3  11  10    0.20    1.51   1
   3  12 -10   13.99    2.17   1
   3  12  -9   33.18    3.80   1
   3  12  -8    1.39    1.79   1
   3  12  -7    5.29    1.52   1
   3  12  -6    2.40    1.30   1
   3  12  -5   14.90    1.62   1
   3  12  -4   10.37    1.48   1
   3  12  -3    0.40    1.20   1
   3  12  -2    2.40    1.30   1
   3  12  -1   22.37    2.27   1
   3  12   0    3.80    1.48   1
   3  12   1   -0.79    1.30   1
   3  12   2    2.79    1.50   1
   3  12   3   16.56    2.04   1
   3  12   4    0.71    1.31   1
   3  12   5   -0.50    1.70   1
   3  12   6    9.42    1.29   1
   3  12   7    6.92    1.58   1
   3  12   8    1.30    1.39   1
   3  12   9    2.69    1.71   1
   3  13  -9   -0.90    2.70   1
   3  13  -8   -1.30    2.01   1
   3  13  -7  189.06    8.52   1
   3  13  -6    2.19    2.10   1
   3  13  -5   -1.80    1.90   1
   3  13  -4   37.45    3.06   1
   3  13  -3   27.25    2.61   1
   3  13  -2   67.90    4.12   1
   3  13  -1   16.48    2.03   1
   3  13   0    3.39    1.80   1
   3  13   1   19.89    2.23   1
   3  13   2    2.59    1.51   1
   3  13   3   16.00    2.56   1
   3  13   4    9.80    2.00   1
   3  13   5   12.32    2.32   1
   3  13   6    7.02    2.23   1
   3  13   7    0.00    1.00   1
   3  13   8   47.89    3.60   1
   3  14  -8   34.57    4.35   1
   3  14  -7    2.89    3.20   1
   3  14  -6   68.23    4.63   1
   3  14  -5   53.14    3.94   1
   3  14  -4    5.81    2.12   1
   3  14  -3    6.10    1.78   1
   3  14  -2   -0.71    1.51   1
   3  14  -1   39.82    3.28   1
   3  14   0   12.67    2.49   1
   3  14   1   -0.10    1.62   1
   3  14   2    2.59    1.61   1
   3  14   3    1.21    1.91   1
   3  14   4   54.76    4.14   1
   3  14   5   -2.50    1.80   1
   3  14   6   67.24    5.25   1
   3  15  -6    6.71    2.38   1
   3  15  -5   30.91    3.45   1
   3  15  -4    1.00    1.90   1
   3  15  -3    2.40    2.60   1
   3  15  -2    4.20    2.21   1
   3  15  -1    7.62    2.48   1
   3  15   0   15.13    2.72   1
   3  15   1    1.99    1.80   1
   3  15   2   11.90    2.69   1
   3  15   3    2.89    2.79   1
   3  15   4    2.69    2.10   1
   3  16  -2   65.77    5.35   1
   3  16  -1   10.18    2.81   1
   3  16   0   -0.59    2.48   1
   3  16   1    9.00    2.52   1
   4   0 -14    9.92    2.08   1
   4   0 -12   68.23    3.96   1
   4   0 -10    2.79    0.80   1
   4   0  -8  665.64   17.54   1
   4   0  -6    1.80    0.19   1
   4   0  -4  399.60    7.20   1
   4   0  -2   86.12    2.23   1
   4   0   0  145.20    3.13   1
   4   0   2    1.00    0.50   1
   4   0   4  117.94    3.69   1
   4   0   6   95.45    2.54   1
   4   0   8   86.49    2.79   1
   4   0  10  139.48    3.31   1
   4   0  12    1.49    1.20   1
   4   0  14    1.39    1.79   1
   4   1 -15    2.50    2.21   1
   4   1 -14   -1.21    1.21   1
   4   1 -13    3.88    1.62   1
   4   1 -12   60.84    3.28   1
   4   1 -11    2.69    1.21   1
   4   1 -10  107.95    4.16   1
   4   1  -9   36.24    2.29   1
   4   1  -8   30.58    3.21   1
   4   1  -7  134.33    2.78   1
   4   1  -6   38.32    0.99   1
   4   1  -5  222.90    3.88   1
   4   1  -4  314.35    5.67   1
   4   1  -3   93.90    1.94   1
   4   1  -2  435.56    7.93   1
   4   1  -1 1311.89   21.73   1
   4   1   0    9.00    0.48   1
   4   1   1  586.12   11.62   1
   4   1   2  270.27    5.59   1
   4   1   3  154.75    3.48   1
   4   1   4   56.10    1.95   1
   4   1   5   64.48    1.93   1
   4   1   6  426.42   11.15   1
   4   1   7    9.92    0.69   1
   4   1   8   35.64    1.43   1
   4   1   9   23.62    1.36   1
   4   1  10   -0.40    0.69   1
   4   1  11    9.18    0.97   1
   4   1  12  176.09    5.57   1
   4   1  13   53.73    3.23   1
   4   2 -15   -0.30    1.41   1
   4   2 -14    2.10    1.91   1
   4   2 -13   -0.50    1.70   1
   4   2 -12    1.39    0.99   1
   4   2 -11  180.63    7.80   1
   4   2 -10   -0.40    1.00   1
   4   2  -9   17.81    1.52   1
   4   2  -8   13.62    0.59   1
   4   2  -7 1092.30   20.49   1
   4   2  -6  663.58   11.33   1
   4   2  -5  704.90   11.68   1
   4   2  -4  199.37    3.39   1
   4   2  -3  207.36    3.46   1
   4   2  -2 1911.44   31.48   1
   4   2  -1 2271.48   42.89   1
   4   2   0  116.64    2.38   1
   4   2   1   31.70    0.90   1
   4   2   2  164.10    3.07   1
   4   2   3   97.22    2.17   1
   4   2   4   63.04    1.59   1
   4   2   5  157.00    3.26   1
   4   2   6    4.20    0.62   1
   4   2   7   28.94    1.18   1
   4   2   8    9.49    0.80   1
   4   2   9    0.79    0.61   1
   4   2  10    1.69    0.70   1
   4   2  11  158.51    5.79   1
   4   2  12    5.02    1.39   1
   4   2  13   12.67    1.57   1
   4   3 -15    2.59    1.61   1
   4   3 -14    0.30    1.41   1
   4   3 -13    1.49    1.59   1
   4   3 -12    1.80    1.10   1
   4   3 -11    0.59    0.89   1
   4   3 -10   42.12    2.86   1
   4   3  -9    1.90    0.19   1
   4   3  -8    5.20    0.41   1
   4   3  -7  169.52    3.39   1
   4   3  -6  287.30    4.75   1
   4   3  -5    0.00    1.00   1
   4   3  -4  163.33    2.81   1
   4   3  -3  443.10    8.00   1
   4   3  -2   61.62    1.73   1
   4   3  -1  209.38    4.63   1
   4   3   0    0.71    0.20   1
   4   3   1    0.10    0.20   1
   4   3   2  356.08    7.55   1
   4   3   3   76.04    1.74   1
   4   3   4   38.94    1.25   1
   4   3   5   10.82    0.72   1
   4   3   6    3.39    0.59   1
   4   3   7   62.57    1.90   1
   4   3   8   52.56    1.74   1
   4   3   9   37.95    1.60   1
   4   3  10    0.30    0.70   1
   4   3  11    0.50    1.01   1
   4   3  12   -0.59    1.09   1
   4   3  13   17.31    2.00   1
   4   4 -15   52.27    4.05   1
   4   4 -14    2.69    2.30   1
   4   4 -13   26.94    2.60   1
   4   4 -12    1.10    1.01   1
   4   4 -11   -0.40    1.10   1
   4   4 -10  197.40    4.50   1
   4   4  -9   55.20    1.34   1
   4   4  -8   31.25    1.01   1
   4   4  -7    0.10    0.30   1
   4   4  -6   12.32    0.63   1
   4   4  -5  310.82    5.64   1
   4   4  -4    2.50    0.41   1
   4   4  -3   21.34    0.83   1
   4   4  -2   -0.30    0.41   1
   4   4  -1  369.41    7.69   1
   4   4   0  174.77    3.17   1
   4   4   1    2.31    0.40   1
   4   4   2 1142.44   19.60   1
   4   4   3   17.89    0.68   1
   4   4   4  268.96    5.25   1
   4   4   5   19.54    0.88   1
   4   4   6  136.89    3.28   1
   4   4   7  155.50    3.49   1
   4   4   8  173.45    4.48   1
   4   4   9    3.39    0.81   1
   4   4  10   34.34    1.64   1
   4   4  11   69.06    3.66   1
   4   4  12   21.34    2.13   1
   4   4  13   21.81    3.18   1
   4   5 -14   15.68    2.53   1
   4   5 -13   20.88    2.74   1
   4   5 -12    1.39    1.09   1
   4   5 -11   54.17    2.06   1
   4   5 -10    0.20    0.31   1
   4   5  -9  148.60    2.93   1
   4   5  -8    1.69    0.39   1
   4   5  -7   26.83    0.93   1
   4   5  -6   12.11    0.63   1
   4   5  -5  137.83    3.05   1
   4   5  -4  102.41    2.02   1
   4   5  -3    2.31    0.70   1
   4   5  -2  130.19    3.19   1
   4   5  -1  144.72    3.61   1
   4   5   0  475.24    8.72   1
   4   5   1   28.41    0.96   1
   4   5   2   75.86    1.92   1
   4   5   3   83.36    1.83   1
   4   5   4   13.62    0.66   1
   4   5   5  166.93    3.88   1
   4   5   6   -0.20    0.60   1
   4   5   7  190.44    4.69   1
   4   5   8   17.72    1.09   1
   4   5   9    4.00    0.80   1
   4   5  10   -0.40    0.69   1
   4   5  11   78.32    4.07   1
   4   5  12   43.16    3.15   1
   4   5  13   -0.59    1.49   1
   4   6 -14    3.50    1.80   1
   4   6 -13   66.91    5.56   1
   4   6 -12   -1.21    1.61   1
   4   6 -11    1.10    0.50   1
   4   6 -10  127.92    2.94   1
   4   6  -9   55.35    1.64   1
   4   6  -8    0.10    0.30   1
   4   6  -7   37.95    1.23   1
   4   6  -6   11.83    0.69   1
   4   6  -5   96.04    2.16   1
   4   6  -4   92.35    2.50   1
   4   6  -3   24.40    1.19   1
   4   6  -2   78.32    2.30   1
   4   6  -1   15.92    0.88   1
   4   6   0  107.33    2.90   1
   4   6   1   20.79    0.91   1
   4   6   2    3.20    0.50   1
   4   6   3  131.56    2.98   1
   4   6   4   60.37    1.55   1
   4   6   5   17.39    1.00   1
   4   6   6   12.82    0.93   1
   4   6   7    2.69    0.79   1
   4   6   8  198.25    5.07   1
   4   6   9  193.49    5.29   1
   4   6  10    2.19    0.89   1
   4   6  11   45.70    3.24   1
   4   6  12   23.91    2.54   1
   4   7 -14   22.00    3.38   1
   4   7 -13    0.71    2.02   1
   4   7 -12  107.54    3.94   1
   4   7 -11    9.12    1.03   1
   4   7 -10   -0.10    0.51   1
   4   7  -9   56.25    1.65   1
   4   7  -8   83.54    2.01   1
   4   7  -7    0.59    0.49   1
   4   7  -6   36.60    1.33   1
   4   7  -5    5.81    0.82   1
   4   7  -4   98.21    3.37   1
   4   7  -3  134.10    3.71   1
   4   7  -2  134.79    3.72   1
   4   7  -1   29.16    1.40   1
   4   7   0  287.98    6.79   1
   4   7   1   53.73    1.61   1
   4   7   2   79.03    2.13   1
   4   7   3  212.28    4.66   1
   4   7   4  853.22   14.60   1
   4   7   5   61.31    1.72   1
   4   7   6   25.00    1.30   1
   4   7   7    4.88    0.71   1
   4   7   8  207.94    5.19   1
   4   7   9   42.38    1.95   1
   4   7  10   50.55    4.27   1
   4   7  11   46.51    3.14   1
   4   7  12    0.50    1.80   1
   4   8 -13    5.62    2.61   1
   4   8 -12    0.30    1.00   1
   4   8 -11    3.88    1.10   1
   4   8 -10    1.80    0.70   1
   4   8  -9   85.19    2.58   1
   4   8  -8   11.63    0.82   1
   4   8  -7   -0.10    0.51   1
   4   8  -6  118.59    2.83   1
   4   8  -5   65.45    2.43   1
   4   8  -4    3.20    0.72   1
   4   8  -3    0.79    0.69   1
   4   8  -2   91.39    3.06   1
   4   8  -1   11.97    1.11   1
   4   8   0  233.48    6.11   1
   4   8   1  109.20    3.55   1
   4   8   2   -0.50    0.50   1
   4   8   3   26.63    1.24   1
   4   8   4   83.91    2.93   1
   4   8   5    7.29    0.70   1
   4   8   6   17.98    1.10   1
   4   8   7   82.08    2.72   1
   4   8   8    0.59    0.80   1
   4   8   9    7.78    1.17   1
   4   8  10   -0.30    1.10   1
   4   8  11   13.10    1.88   1
   4   9 -13    5.02    2.82   1
   4   9 -12    5.38    1.30   1
   4   9 -11    0.20    1.21   1
   4   9 -10    0.71    1.31   1
   4   9  -9  101.61    3.02   1
   4   9  -8   86.49    2.60   1
   4   9  -7    1.80    0.70   1
   4   9  -6   25.40    1.51   1
   4   9  -5   32.49    1.60   1
   4   9  -4  169.52    4.95   1
   4   9  -3   17.39    1.17   1
   4   9  -2  342.99    9.26   1
   4   9  -1   55.35    2.23   1
   4   9   0   37.21    1.95   1
   4   9   1   59.44    3.08   1
   4   9   2    2.50    0.60   1
   4   9   3   55.65    1.94   1
   4   9   4  136.42    3.97   1
   4   9   5   49.70    1.83   1
   4   9   6   11.09    1.00   1
   4   9   7    6.71    1.09   1
   4   9   8    2.19    1.10   1
   4   9   9    4.49    1.19   1
   4   9  10    3.80    1.48   1
   4   9  11   -1.39    1.49   1
   4  10 -12    1.00    1.40   1
   4  10 -11    1.10    1.41   1
   4  10 -10  101.00    7.84   1
   4  10  -9    2.50    1.30   1
   4  10  -8   20.34    1.26   1
   4  10  -7    0.20    1.01   1
   4  10  -6   -0.40    0.89   1
   4  10  -5    1.00    1.00   1
   4  10  -4    0.90    0.89   1
   4  10  -3    4.00    1.40   1
   4  10  -2   20.70    1.73   1
   4  10  -1   12.32    1.33   1
   4  10   0   64.64    2.73   1
   4  10   1    2.89    0.99   1
   4  10   2  217.86    7.08   1
   4  10   3    3.31    0.91   1
   4  10   4   48.30    2.36   1
   4  10   5    1.69    0.70   1
   4  10   6  208.51    5.49   1
   4  10   7   53.73    2.20   1
   4  10   8   33.29    2.19   1
   4  10   9    0.30    1.41   1
   4  10  10    0.20    1.61   1
   4  11 -11    2.50    1.71   1
   4  11 -10   36.24    2.65   1
   4  11  -9    1.39    2.10   1
   4  11  -8   27.88    2.43   1
   4  11  -7    1.21    1.21   1
   4  11  -6  150.06    5.39   1
   4  11  -5    1.39    0.99   1
   4  11  -4   14.90    1.70   1
   4  11  -3   11.49    1.83   1
   4  11  -2    7.90    1.40   1
   4  11  -1    1.49    1.10   1
   4  11   0   98.01    4.75   1
   4  11   1  102.21    4.65   1
   4  11   2    1.10    1.30   1
   4  11   3   49.84    3.11   1
   4  11   4    0.40    1.00   1
   4  11   5   29.70    1.85   1
   4  11   6    0.00    1.00   1
   4  11   7   -0.30    1.10   1
   4  11   8   54.91    3.26   1
   4  11   9   15.52    2.21   1
   4  12 -10    8.53    2.92   1
   4  12  -9   -2.10    2.41   1
   4  12  -8    3.50    1.91   1
   4  12  -7    1.39    1.30   1
   4  12  -6   92.16    4.80   1
   4  12  -5    3.61    1.29   1
   4  12  -4    3.61    1.90   1
   4  12  -3  100.00    5.00   1
   4  12  -2   41.09    2.82   1
   4  12  -1   23.91    2.35   1
   4  12   0   52.56    3.48   1
   4  12   1   37.09    2.92   1
   4  12   2   14.36    1.97   1
   4  12   3    4.88    1.59   1
   4  12   4   -0.59    1.39   1
   4  12   5    1.10    1.01   1
   4  12   6    7.67    1.61   1
   4  12   7    0.40    1.10   1
   4  12   8    8.29    1.90   1
   4  13  -9   65.45    6.15   1
   4  13  -8    4.20    2.99   1
   4  13  -7    8.41    2.03   1
   4  13  -6    5.29    1.89   1
   4  13  -5   68.23    4.46   1
   4  13  -4    3.88    1.50   1
   4  13  -3  164.35    6.41   1
   4  13  -2   23.04    2.21   1
   4  13  -1    1.10    1.30   1
   4  13   0   12.32    2.53   1
   4  13   1   13.91    2.31   1
   4  13   2   -1.00    1.70   1
   4  13   3    2.79    1.60   1
   4  13   4   63.04    4.45   1
   4  13   5    0.10    2.23   1
   4  13   6    1.30    2.01   1
   4  13   7    1.90    2.59   1
   4  14  -7    3.20    3.40   1
   4  14  -6    4.00    2.08   1
   4  14  -5    4.58    2.40   1
   4  14  -4   20.70    2.82   1
   4  14  -3    7.40    2.12   1
   4  14  -2    1.69    1.59   1
   4  14  -1    2.59    1.61   1
   4  14   0    8.88    2.09   1
   4  14   1    9.18    2.30   1
   4  14   2    3.31    2.40   1
   4  14   3   44.49    4.14   1
   4  14   4   -0.40    1.79   1
   4  14   5   -2.99    3.81   1
   4  14   6    2.10    2.00   1
   4  15  -5   -0.20    2.31   1
   4  15  -4   33.87    3.61   1
   4  15  -3    7.90    2.19   1
   4  15  -2   10.30    2.31   1
   4  15  -1   -1.10    1.70   1
   4  15   0    2.40    1.89   1
   4  15   1   -1.39    2.69   1
   4  15   2   21.90    3.00   1
   4  15   3   -1.80    2.09   1
   5   0 -14   61.94    4.09   1
   5   0 -12   84.64    4.42   1
   5   0 -10  290.36    9.88   1
   5   0  -8   11.09    1.00   1
   5   0  -6  310.11    4.93   1
   5   0  -4   54.91    1.33   1
   5   0  -2 2667.72   50.62   1
   5   0   0  927.20   15.83   1
   5   0   2 3030.50   71.56   1
   5   0   4   25.00    1.40   1
   5   0   6    0.00    1.00   1
   5   0   8  135.96    3.73   1
   5   0  10    5.62    1.09   1
   5   0  12    0.20    1.21   1
   5   1 -15    0.40    2.19   1
   5   1 -14   37.95    3.33   1
   5   1 -13    0.20    1.41   1
   5   1 -12   -0.10    0.81   1
   5   1 -11    7.08    1.28   1
   5   1 -10   63.36    3.02   1
   5   1  -9    0.00    1.00   1
   5   1  -8   74.65    1.56   1
   5   1  -7  296.53    5.17   1
   5   1  -6    1.99    0.31   1
   5   1  -5   22.28    0.57   1
   5   1  -4  659.46   10.27   1
   5   1  -3    0.40    0.59   1
   5   1  -2 1229.20   21.04   1
   5   1  -1  168.48    3.12   1
   5   1   0  162.82    3.32   1
   5   1   1   99.20    2.39   1
   5   1   2   17.14    0.83   1
   5   1   3  384.94    7.85   1
   5   1   4  573.12   11.97   1
   5   1   5   73.44    2.23   1
   5   1   6    5.90    0.68   1
   5   1   7   32.38    1.37   1
   5   1   8    1.69    0.60   1
   5   1   9   -0.40    0.59   1
   5   1  10   -0.40    0.69   1
   5   1  11    6.81    1.30   1
   5   1  12   36.12    2.52   1
   5   1  13    1.30    1.60   1
   5   2 -15    4.80    2.19   1
   5   2 -14    3.20    1.79   1
   5   2 -13    0.40    1.10   1
   5   2 -12  104.45    5.11   1
   5   2 -11   11.49    1.49   1
   5   2 -10   -0.20    0.91   1
   5   2  -9   18.32    1.54   1
   5   2  -8   68.39    1.82   1
   5   2  -7    9.61    0.37   1
   5   2  -6 1089.00   18.48   1
   5   2  -5    4.08    0.28   1
   5   2  -4   14.90    0.46   1
   5   2  -3    0.10    0.40   1
   5   2  -2  129.50    2.73   1
   5   2  -1  295.15    4.81   1
   5   2   0  931.47   15.87   1
   5   2   1  110.25    2.31   1
   5   2   2  172.66    3.42   1
   5   2   3  165.38    4.12   1
   5   2   4   -0.20    0.40   1
   5   2   5  120.56    2.85   1
   5   2   6   32.60    1.26   1
   5   2   7    0.10    0.61   1
   5   2   8  130.42    3.88   1
   5   2   9   12.18    1.12   1
   5   2  10   11.97    1.11   1
   5   2  11   -2.79    1.40   1
   5   2  12   28.73    2.47   1
   5   2  13    2.40    1.89   1
   5   3 -15   10.69    2.22   1
   5   3 -14   -0.10    1.32   1
   5   3 -13   28.62    2.57   1
   5   3 -12    1.59    1.29   1
   5   3 -11    2.69    0.89   1
   5   3 -10   64.80    3.54   1
   5   3  -9    1.59    0.20   1
   5   3  -8    3.20    0.29   1
   5   3  -7  692.74   12.11   1
   5   3  -6    0.59    0.29   1
   5   3  -5   14.98    0.62   1
   5   3  -4  386.91    7.08   1
   5   3  -3  835.79   14.45   1
   5   3  -2  436.81    7.94   1
   5   3  -1  181.98    3.51   1
   5   3   0  186.60    3.55   1
   5   3   1   25.50    0.91   1
   5   3   2    4.28    0.50   1
   5   3   3   10.89    0.73   1
   5   3   4  846.23   14.55   1
   5   3   5   50.55    1.56   1
   5   3   6    0.20    0.40   1
   5   3   7    0.30    0.51   1
   5   3   8    4.28    0.70   1
   5   3   9    0.90    0.70   1
   5   3  10    1.21    0.81   1
   5   3  11    2.99    1.38   1
   5   3  12   22.28    2.27   1
   5   3  13    4.71    2.30   1
   5   4 -15    8.70    2.18   1
   5   4 -14   -2.31    1.92   1
   5   4 -13    1.90    1.71   1
   5   4 -12    0.50    1.41   1
   5   4 -11    8.12    1.48   1
   5   4 -10    2.50    0.28   1
   5   4  -9   39.69    1.13   1
   5   4  -8   22.18    0.75   1
   5   4  -7    0.59    0.29   1
   5   4  -6  308.70    6.33   1
   5   4  -5    9.42    0.49   1
   5   4  -4   97.81    2.77   1
   5   4  -3  185.50    4.90   1
   5   4  -2   20.07    0.90   1
   5   4  -1    2.69    0.49   1
   5   4   0  267.00    4.90   1
   5   4   1   91.39    2.10   1
   5   4   2   36.84    1.21   1
   5   4   3  216.38    4.41   1
   5   4   4   34.81    1.30   1
   5   4   5    7.18    0.70   1
   5   4   6  210.83    4.36   1
   5   4   7   -0.59    0.60   1
   5   4   8   35.05    1.54   1
   5   4   9    3.10    0.92   1
   5   4  10   20.07    1.88   1
   5   4  11    6.50    1.48   1
   5   4  12   17.64    2.18   1
   5   5 -14    1.99    1.49   1
   5   5 -13    7.78    1.79   1
   5   5 -12    1.49    1.49   1
   5   5 -11   69.06    4.65   1
   5   5 -10   56.55    1.50   1
   5   5  -9   78.15    1.77   1
   5   5  -8   17.89    0.76   1
   5   5  -7   26.01    1.02   1
   5   5  -6  154.01    3.23   1
   5   5  -5  251.22    4.76   1
   5   5  -4   21.07    1.01   1
   5   5  -3  482.68   10.55   1
   5   5  -2   42.38    1.56   1
   5   5  -1   72.42    2.21   1
   5   5   0  311.88    6.00   1
   5   5   1   11.70    0.68   1
   5   5   2  367.49    6.90   1
   5   5   3   22.37    0.76   1
   5   5   4  179.83    4.02   1
   5   5   5   11.49    0.81   1
   5   5   6  109.20    3.34   1
   5   5   7   34.11    1.52   1
   5   5   8  145.93    3.87   1
   5   5   9   66.42    2.61   1
   5   5  10    0.40    0.89   1
   5   5  11    3.88    1.69   1
   5   5  12   89.11    4.91   1
   5   6 -14   40.45    3.82   1
   5   6 -13   17.14    2.57   1
   5   6 -12    6.10    1.78   1
   5   6 -11   56.25    1.80   1
   5   6 -10  135.26    3.49   1
   5   6  -9  238.70    4.94   1
   5   6  -8   33.41    1.16   1
   5   6  -7    7.90    0.62   1
   5   6  -6    0.00    1.00   1
   5   6  -5  214.62    4.98   1
   5   6  -4   51.27    1.86   1
   5   6  -3   99.00    2.99   1
   5   6  -2   68.72    2.16   1
   5   6  -1  549.43   12.19   1
   5   6   0   24.30    1.38   1
   5   6   1   81.36    2.16   1
   5   6   2   40.32    1.40   1
   5   6   3   11.09    0.73   1
   5   6   4  181.98    3.78   1
   5   6   5    5.71    0.72   1
   5   6   6   15.68    1.11   1
   5   6   7    0.20    0.80   1
   5   6   8    4.08    0.89   1
   5   6   9   -0.79    0.80   1
   5   6  10   32.15    2.49   1
   5   6  11   -0.30    1.61   1
   5   6  12    0.79    1.50   1
   5   7 -14    3.20    2.51   1
   5   7 -13   10.37    2.32   1
   5   7 -12    8.58    0.88   1
   5   7 -11   10.82    1.12   1
   5   7 -10   12.60    0.92   1
   5   7  -9   72.76    2.05   1
   5   7  -8    1.80    0.59   1
   5   7  -7   72.08    2.04   1
   5   7  -6   52.42    2.03   1
   5   7  -5   14.67    1.00   1
   5   7  -4    0.90    0.70   1
   5   7  -3   92.35    2.88   1
   5   7  -2   64.00    2.24   1
   5   7  -1    0.71    0.71   1
   5   7   0   10.50    1.10   1
   5   7   1  142.09    4.05   1
   5   7   2   12.82    0.93   1
   5   7   3    0.59    0.49   1
   5   7   4  161.29    3.56   1
   5   7   5   21.81    1.03   1
   5   7   6   32.83    1.83   1
   5   7   7   49.42    2.11   1
   5   7   8   56.70    2.56   1
   5   7   9   11.97    1.38   1
   5   7  10   31.25    2.57   1
   5   7  11   -1.00    1.30   1
   5   8 -13    0.40    1.50   1
   5   8 -12   39.82    2.27   1
   5   8 -11   10.18    1.21   1
   5   8 -10   59.75    3.25   1
   5   8  -9    6.10    0.79   1
   5   8  -8   35.05    1.30   1
   5   8  -7   -0.59    0.80   1
   5   8  -6  138.06    4.00   1
   5   8  -5  491.95   10.65   1
   5   8  -4   12.11    1.11   1
   5   8  -3   55.65    2.39   1
   5   8  -2   40.45    1.78   1
   5   8  -1   30.47    1.66   1
   5   8   0    2.50    0.88   1
   5   8   1    1.59    0.81   1
   5   8   2   91.58    2.68   1
   5   8   3    8.29    0.81   1
   5   8   4    1.00    0.60   1
   5   8   5   99.40    2.79   1
   5   8   6    4.28    0.79   1
   5   8   7   -0.79    0.89   1
   5   8   8   16.16    1.37   1
   5   8   9    5.02    1.21   1
   5   8  10  119.25    5.90   1
   5   8  11   -0.71    1.31   1
   5   9 -12    1.90    1.21   1
   5   9 -11    0.40    0.89   1
   5   9 -10   53.58    2.93   1
   5   9  -9    0.00    1.00   1
   5   9  -8    6.81    1.10   1
   5   9  -7  101.20    4.63   1
   5   9  -6    7.90    1.29   1
   5   9  -5  136.42    4.67   1
   5   9  -4   76.91    2.98   1
   5   9  -3    7.67    1.00   1
   5   9  -2   96.24    3.34   1
   5   9  -1    0.30    0.70   1
   5   9   0    5.29    1.10   1
   5   9   1    2.31    1.09   1
   5   9   2   55.20    1.93   1
   5   9   3  197.40    5.34   1
   5   9   4    6.20    0.80   1
   5   9   5   -0.50    0.60   1
   5   9   6   65.77    2.27   1
   5   9   7   58.98    2.46   1
   5   9   8    2.59    1.19   1
   5   9   9    4.71    1.52   1
   5   9  10   18.58    2.50   1
   5  10 -12    0.71    1.41   1
   5  10 -11    2.19    1.30   1
   5  10 -10    6.30    1.31   1
   5  10  -9   73.44    5.31   1
   5  10  -8   43.56    2.24   1
   5  10  -7   26.73    2.07   1
   5  10  -6    0.50    1.01   1
   5  10  -5   23.43    2.13   1
   5  10  -4   78.32    3.54   1
   5  10  -3    5.38    1.21   1
   5  10  -2   76.74    3.85   1
   5  10  -1   38.07    2.34   1
   5  10   0   -0.40    1.10   1
   5  10   1  135.49    5.59   1
   5  10   2  195.72    6.16   1
   5  10   3   30.25    1.65   1
   5  10   4    2.40    0.71   1
   5  10   5   16.89    1.32   1
   5  10   6   14.98    1.39   1
   5  10   7   -0.50    1.21   1
   5  10   8   49.98    2.97   1
   5  10   9    6.10    1.98   1
   5  10  10    3.88    2.09   1
   5  11 -11   77.79    5.82   1
   5  11 -10   48.16    4.16   1
   5  11  -9   11.22    2.08   1
   5  11  -8    1.49    1.59   1
   5  11  -7    2.59    1.19   1
   5  11  -6    3.10    1.58   1
   5  11  -5    0.20    1.21   1
   5  11  -4   16.00    1.68   1
   5  11  -3   15.52    2.13   1
   5  11  -2   10.11    1.72   1
   5  11  -1  151.04    6.39   1
   5  11   0  289.34   11.23   1
   5  11   1   26.73    2.48   1
   5  11   2    3.10    1.41   1
   5  11   3   43.16    3.15   1
   5  11   4   11.70    1.37   1
   5  11   5   11.97    1.52   1
   5  11   6   16.89    1.81   1
   5  11   7    6.92    1.53   1
   5  11   8   56.85    3.47   1
   5  11   9   57.30    3.94   1
   5  12 -10    4.08    2.91   1
   5  12  -9    8.53    2.80   1
   5  12  -8   30.25    3.85   1
   5  12  -7   25.00    2.50   1
   5  12  -6    9.99    1.77   1
   5  12  -5   32.95    2.76   1
   5  12  -4  110.46    5.47   1
   5  12  -3    1.39    1.79   1
   5  12  -2  121.44    5.95   1
   5  12  -1   16.16    2.17   1
   5  12   0   11.90    1.93   1
   5  12   1    2.50    1.90   1
   5  12   2   40.45    3.18   1
   5  12   3   35.64    3.34   1
   5  12   4    7.62    1.99   1
   5  12   5    3.50    1.80   1
   5  12   6    2.19    1.18   1
   5  12   7    2.31    1.31   1
   5  12   8    2.50    1.90   1
   5  13  -8   -1.21    2.00   1
   5  13  -7    4.08    2.30   1
   5  13  -6   10.69    2.42   1
   5  13  -5   20.98    2.56   1
   5  13  -4   35.05    3.32   1
   5  13  -3    6.40    1.72   1
   5  13  -2    1.10    2.10   1
   5  13  -1    8.18    2.12   1
   5  13   0    0.59    1.39   1
   5  13   1   17.89    2.37   1
   5  13   2    3.50    1.80   1
   5  13   3   24.01    3.04   1
   5  13   4   -1.10    1.99   1
   5  13   5   40.32    3.81   1
   5  13   6    6.00    2.89   1
   5  14  -7   27.88    4.65   1
   5  14  -6   15.29    2.42   1
   5  14  -5   10.30    2.12   1
   5  14  -4   41.22    3.34   1
   5  14  -3   40.45    3.56   1
   5  14  -2    3.61    2.09   1
   5  14  -1    3.69    1.88   1
   5  14   0    4.28    2.19   1
   5  14   1   11.09    3.00   1
   5  14   2   21.44    2.96   1
   5  14   3   58.68    4.90   1
   5  14   4    6.50    2.40   1
   5  14   5   23.43    3.19   1
   5  15  -4   12.39    3.03   1
   5  15  -3    1.80    2.30   1
   5  15  -2   -0.71    2.81   1
   5  15  -1    4.08    2.91   1
   5  15   0    1.49    2.88   1
   5  15   1   20.34    3.25   1
   5  15   2   33.99    4.08   1
   6   0 -14  390.85   17.00   1
   6   0 -12    3.88    1.18   1
   6   0 -10   32.26    2.04   1
   6   0  -8    6.60    0.41   1
   6   0  -6    0.10    0.20   1
   6   0  -4  130.19    3.42   1
   6   0  -2  391.64    9.90   1
   6   0   0  437.23    8.78   1
   6   0   2 2252.45   43.66   1
   6   0   4  187.42    4.93   1
   6   0   6  114.06    4.49   1
   6   0   8   73.79    2.92   1
   6   0  10  445.63   10.56   1
   6   0  12    3.88    2.01   1
   6   1 -15   11.97    2.28   1
   6   1 -14    5.71    1.82   1
   6   1 -13   37.58    3.07   1
   6   1 -12   11.70    1.57   1
   6   1 -11   10.69    1.31   1
   6   1 -10   27.25    1.98   1
   6   1  -9    0.10    0.20   1
   6   1  -8   44.22    1.06   1
   6   1  -7   22.75    0.76   1
   6   1  -6    6.00    0.39   1
   6   1  -5    0.50    0.20   1
   6   1  -4  152.03    3.95   1
   6   1  -3  475.24   10.46   1
   6   1  -2  500.86    9.40   1
   6   1  -1  752.40   12.62   1
   6   1   0   15.92    0.72   1
   6   1   1    9.49    0.68   1
   6   1   2   24.11    0.98   1
   6   1   3  487.08   10.15   1
   6   1   4    0.71    0.50   1
   6   1   5  174.77    4.49   1
   6   1   6  384.16    9.80   1
   6   1   7  165.38    4.37   1
   6   1   8    0.20    0.60   1
   6   1   9  179.83    5.36   1
   6   1  10    4.00    1.00   1
   6   1  11   39.44    4.02   1
   6   1  12    0.00    1.00   1
   6   2 -15    2.40    1.61   1
   6   2 -14    1.21    1.80   1
   6   2 -13    3.61    1.22   1
   6   2 -12   43.56    3.04   1
   6   2 -11   10.69    1.50   1
   6   2 -10   51.12    2.43   1
   6   2  -9    3.10    0.39   1
   6   2  -8   32.83    0.92   1
   6   2  -7   83.17    2.01   1
   6   2  -6  316.48    6.76   1
   6   2  -5   31.02    0.89   1
   6   2  -4  398.80    7.59   1
   6   2  -3    9.99    0.57   1
   6   2  -2   67.40    1.48   1
   6   2  -1   45.16    0.94   1
   6   2   0  108.99    2.30   1
   6   2   1    6.00    0.49   1
   6   2   2  123.65    3.11   1
   6   2   3   71.74    1.86   1
   6   2   4    2.10    0.61   1
   6   2   5    2.31    0.61   1
   6   2   6   26.21    1.23   1
   6   2   7   20.70    1.18   1
   6   2   8   20.98    1.47   1
   6   2   9    0.50    0.81   1
   6   2  10    4.80    1.10   1
   6   2  11   35.64    2.63   1
   6   2  12   13.91    2.09   1
   6   3 -15    2.50    2.09   1
   6   3 -14    2.50    1.30   1
   6   3 -13    5.90    1.60   1
   6   3 -12   -0.10    0.81   1
   6   3 -11   24.11    2.06   1
   6   3 -10   10.37    1.42   1
   6   3  -9   34.11    1.05   1
   6   3  -8   67.08    1.64   1
   6   3  -7   93.90    2.13   1
   6   3  -6    1.21    0.40   1
   6   3  -5    0.59    0.40   1
   6   3  -4    5.11    0.59   1
   6   3  -3   13.32    0.88   1
   6   3  -2  425.18    7.84   1
   6   3  -1   15.29    0.63   1
   6   3   0  551.31    8.45   1
   6   3   1  159.77    3.29   1
   6   3   2   73.62    1.89   1
   6   3   3  121.00    2.86   1
   6   3   4  262.76    5.51   1
   6   3   5   32.38    1.25   1
   6   3   6   12.60    0.99   1
   6   3   7  334.52    7.32   1
   6   3   8    0.30    0.70   1
   6   3   9   31.25    1.57   1
   6   3  10   19.62    1.68   1
   6   3  11   20.34    2.44   1
   6   3  12   14.06    2.78   1
   6   4 -14    6.00    2.11   1
   6   4 -13   99.00    5.17   1
   6   4 -12    1.59    1.29   1
   6   4 -11   98.21    4.95   1
   6   4 -10    2.19    0.38   1
   6   4  -9    3.39    0.40   1
   6   4  -8   79.92    1.97   1
   6   4  -7   32.60    1.14   1
   6   4  -6    1.00    0.30   1
   6   4  -5  101.81    2.62   1
   6   4  -4  186.32    4.10   1
   6   4  -3   27.25    1.15   1
   6   4  -2   18.92    1.04   1
   6   4  -1   52.13    1.73   1
   6   4   0  166.15    3.35   1
   6   4   1   33.06    1.15   1
   6   4   2   73.10    1.88   1
   6   4   3  389.67    7.50   1
   6   4   4   13.18    0.87   1
   6   4   5  167.18    4.14   1
   6   4   6   84.09    2.57   1
   6   4   7  120.56    3.73   1
   6   4   8    5.38    0.88   1
   6   4   9    1.30    0.89   1
   6   4  10    0.79    1.09   1
   6   4  11    1.21    1.30   1
   6   5 -14    9.61    2.23   1
   6   5 -13    8.29    1.61   1
   6   5 -12   53.73    4.84   1
   6   5 -11   50.27    1.70   1
   6   5 -10  100.80    2.41   1
   6   5  -9    7.29    0.59   1
   6   5  -8  104.45    2.45   1
   6   5  -7   16.56    0.81   1
   6   5  -6   11.83    0.83   1
   6   5  -5    2.59    0.61   1
   6   5  -4   22.56    1.14   1
   6   5  -3  208.51    4.62   1
   6   5  -2    5.20    0.68   1
   6   5  -1   16.40    1.13   1
   6   5   0   21.90    0.94   1
   6   5   1  103.84    2.65   1
   6   5   2   63.84    2.08   1
   6   5   3   12.82    1.00   1
   6   5   4   19.27    1.14   1
   6   5   5    0.40    0.59   1
   6   5   6   22.56    1.23   1
   6   5   7    0.00    1.00   1
   6   5   8  152.77    4.45   1
   6   5   9    0.20    0.80   1
   6   5  10    0.10    1.22   1
   6   5  11    0.50    1.21   1
   6   5  12   34.81    3.07   1
   6   6 -14   -0.79    1.58   1
   6   6 -13    0.20    1.71   1
   6   6 -12   80.10    4.47   1
   6   6 -11   21.72    1.03   1
   6   6 -10   84.09    2.57   1
   6   6  -9   -0.20    0.50   1
   6   6  -8    1.00    0.40   1
   6   6  -7   20.88    1.01   1
   6   6  -6    5.11    0.68   1
   6   6  -5  108.78    3.13   1
   6   6  -4   89.49    2.65   1
   6   6  -3    0.59    0.49   1
   6   6  -2    0.50    0.60   1
   6   6  -1  244.92    8.14   1
   6   6   0   30.80    1.22   1
   6   6   1  123.43    2.89   1
   6   6   2    4.00    0.80   1
   6   6   3    0.40    0.59   1
   6   6   4    4.08    0.61   1
   6   6   5   19.36    1.23   1
   6   6   6   36.72    1.45   1
   6   6   7   16.56    1.22   1
   6   6   8   17.72    1.26   1
   6   6   9   22.56    1.71   1
   6   6  10    5.29    1.52   1
   6   6  11    1.10    1.81   1
   6   7 -13    1.00    2.00   1
   6   7 -12   -0.50    0.70   1
   6   7 -11   18.49    1.38   1
   6   7 -10    2.79    0.80   1
   6   7  -9    0.50    0.60   1
   6   7  -8    0.40    0.50   1
   6   7  -7   27.56    1.37   1
   6   7  -6  164.35    4.36   1
   6   7  -5  171.09    4.45   1
   6   7  -4    0.40    0.69   1
   6   7  -3    0.71    0.81   1
   6   7  -2    2.79    0.90   1
   6   7  -1   24.21    1.57   1
   6   7   0   83.91    2.93   1
   6   7   1  102.01    2.63   1
   6   7   2   29.48    1.30   1
   6   7   3    3.10    0.60   1
   6   7   4   31.81    1.24   1
   6   7   5   43.16    1.84   1
   6   7   6    4.49    0.81   1
   6   7   7    7.62    0.99   1
   6   7   8    1.49    0.90   1
   6   7   9    2.69    1.31   1
   6   7  10   32.26    2.84   1
   6   7  11   16.16    2.49   1
   6   8 -13   20.61    3.09   1
   6   8 -12   13.47    1.39   1
   6   8 -11    3.61    1.10   1
   6   8 -10   18.40    1.46   1
   6   8  -9   13.10    1.01   1
   6   8  -8   19.10    1.66   1
   6   8  -7    0.79    0.89   1
   6   8  -6  275.56    7.97   1
   6   8  -5   11.90    1.10   1
   6   8  -4   12.67    1.21   1
   6   8  -3   18.23    1.37   1
   6   8  -2    5.11    0.90   1
   6   8  -1    5.02    0.99   1
   6   8   0   60.37    2.95   1
   6   8   1    0.20    1.11   1
   6   8   2   27.98    1.48   1
   6   8   3   24.30    1.28   1
   6   8   4   46.38    1.63   1
   6   8   5   96.83    3.35   1
   6   8   6   26.94    1.56   1
   6   8   7   54.76    2.96   1
   6   8   8   14.29    1.59   1
   6   8   9   76.21    4.19   1
   6   8  10   14.52    1.98   1
   6   9 -12   15.68    1.82   1
   6   9 -11    2.19    1.18   1
   6   9 -10   53.73    2.93   1
   6   9  -9   72.25    4.42   1
   6   9  -8  131.79    5.97   1
   6   9  -7   43.30    2.76   1
   6   9  -6   23.23    2.12   1
   6   9  -5   22.47    1.90   1
   6   9  -4  298.94   10.37   1
   6   9  -3  145.20    5.54   1
   6   9  -2  194.32    6.97   1
   6   9  -1   68.39    3.31   1
   6   9   0    0.90    0.89   1
   6   9   1    6.50    1.27   1
   6   9   2   27.04    1.35   1
   6   9   3    4.88    1.02   1
   6   9   4    0.10    0.81   1
   6   9   5   17.81    1.43   1
   6   9   6    0.59    0.89   1
   6   9   7   20.98    1.83   1
   6   9   8    3.10    1.20   1
   6   9   9    0.30    1.31   1
   6   9  10   11.22    1.88   1
   6  10 -11   11.02    2.19   1
   6  10 -10   42.64    4.31   1
   6  10  -9   14.29    2.49   1
   6  10  -8    0.40    1.40   1
   6  10  -7   37.58    2.57   1
   6  10  -6    1.10    1.30   1
   6  10  -5   77.44    4.05   1
   6  10  -4   10.11    1.53   1
   6  10  -3    4.08    1.21   1
   6  10  -2  123.88    5.34   1
   6  10  -1    2.99    1.31   1
   6  10   0  174.77    6.35   1
   6  10   1   75.69    4.00   1
   6  10   2    7.67    1.61   1
   6  10   3    1.10    0.90   1
   6  10   4   49.56    2.25   1
   6  10   5   82.08    3.62   1
   6  10   6    8.88    1.37   1
   6  10   7    1.30    1.09   1
   6  10   8   60.84    3.43   1
   6  10   9   18.40    2.32   1
   6  11 -10    7.18    2.52   1
   6  11  -9   -1.30    2.19   1
   6  11  -8    1.49    2.39   1
   6  11  -7   13.18    1.82   1
   6  11  -6    3.10    1.51   1
   6  11  -5   -0.10    1.41   1
   6  11  -4   -0.40    1.30   1
   6  11  -3    0.59    1.59   1
   6  11  -2   35.64    2.51   1
   6  11  -1    3.39    1.51   1
   6  11   0  131.33    5.73   1
   6  11   1    1.39    1.49   1
   6  11   2   21.62    2.42   1
   6  11   3   80.64    4.67   1
   6  11   4   89.11    3.96   1
   6  11   5   -0.30    1.10   1
   6  11   6   71.23    3.88   1
   6  11   7    3.31    1.31   1
   6  11   8   25.10    2.91   1
   6  12  -9   -0.20    2.52   1
   6  12  -8    0.20    2.02   1
   6  12  -7   45.83    3.52   1
   6  12  -6   50.13    3.26   1
   6  12  -5   85.01    4.98   1
   6  12  -4    6.81    2.19   1
   6  12  -3    0.50    1.31   1
   6  12  -2    3.10    1.51   1
   6  12  -1  135.26    6.75   1
   6  12   0    3.69    1.80   1
   6  12   1   32.72    3.09   1
   6  12   2   27.77    2.74   1
   6  12   3   -0.59    1.49   1
   6  12   4   13.69    2.37   1
   6  12   5   -0.59    1.29   1
   6  12   6   14.90    2.01   1
   6  12   7   61.31    3.91   1
   6  13  -8   11.42    3.58   1
   6  13  -7   19.27    3.78   1
   6  13  -6   16.16    2.33   1
   6  13  -5   56.70    4.37   1
   6  13  -4    1.21    1.72   1
   6  13  -3    1.39    1.79   1
   6  13  -2   55.65    4.03   1
   6  13  -1    2.50    2.21   1
   6  13   0   27.04    2.81   1
   6  13   1    4.00    1.88   1
   6  13   2    1.21    1.72   1
   6  13   3   -1.39    1.79   1
   6  13   4    2.99    2.11   1
   6  13   5   -0.90    2.81   1
   6  14  -6   16.00    3.52   1
   6  14  -5    2.31    2.22   1
   6  14  -4    2.10    1.80   1
   6  14  -3   26.21    3.17   1
   6  14  -2   42.25    4.16   1
   6  14  -1    2.89    2.31   1
   6  14   0    1.49    2.10   1
   6  14   1   12.32    2.60   1
   6  14   2   80.46    5.92   1
   6  14   3   -1.59    2.90   1
   6  15  -2   -0.71    2.20   1
   6  15  -1   -0.90    2.20   1
   6  15   0    4.71    2.39   1
   7   0 -14   30.80    2.78   1
   7   0 -12   -0.10    0.71   1
   7   0 -10   88.55    3.95   1
   7   0  -8   13.32    0.58   1
   7   0  -6   25.20    0.80   1
   7   0  -4    0.30    0.61   1
   7   0  -2   -0.10    0.51   1
   7   0   0   50.13    1.56   1
   7   0   2  185.78    4.36   1
   7   0   4   61.47    2.20   1
   7   0   6   97.81    2.57   1
   7   0   8   21.81    1.40   1
   7   0  10  361.38   11.79   1
   7   0  12   83.36    4.75   1
   7   1 -14    0.59    1.09   1
   7   1 -13   23.43    2.32   1
   7   1 -12   29.05    2.48   1
   7   1 -11   -0.50    0.81   1
   7   1 -10  178.49    6.41   1
   7   1  -9  143.28    2.87   1
   7   1  -8   10.30    0.51   1
   7   1  -7    0.20    0.31   1
   7   1  -6   14.52    0.53   1
   7   1  -5   64.64    1.93   1
   7   1  -4   48.86    1.96   1
   7   1  -3   25.60    1.32   1
   7   1  -2   10.50    0.91   1
   7   1  -1    9.12    0.48   1
   7   1   0    1.90    0.30   1
   7   1   1   86.49    2.23   1
   7   1   2  243.36    5.93   1
   7   1   3  176.89    6.12   1
   7   1   4   17.31    1.16   1
   7   1   5    4.08    0.89   1
   7   1   6   17.14    1.24   1
   7   1   7    0.20    0.80   1
   7   1   8  625.00   13.00   1
   7   1   9    1.10    0.90   1
   7   1  10    1.39    1.09   1
   7   1  11    8.18    1.89   1
   7   1  12   58.68    4.14   1
   7   2 -14   42.64    3.27   1
   7   2 -13   21.90    2.25   1
   7   2 -12   71.06    3.88   1
   7   2 -11  181.98    8.90   1
   7   2 -10   97.02    2.17   1
   7   2  -9   -0.10    0.30   1
   7   2  -8    0.59    0.29   1
   7   2  -7   22.75    0.76   1
   7   2  -6    2.99    0.48   1
   7   2  -5   11.90    0.83   1
   7   2  -4    0.30    0.41   1
   7   2  -3   28.73    1.07   1
   7   2  -2  120.34    2.41   1
   7   2  -1   25.30    0.80   1
   7   2   0    0.59    0.29   1
   7   2   1   41.09    1.54   1
   7   2   2   26.73    1.24   1
   7   2   3  194.32    4.18   1
   7   2   4   66.59    1.96   1
   7   2   5    5.52    0.70   1
   7   2   6  452.84    9.36   1
   7   2   7   96.43    3.14   1
   7   2   8  160.02    4.30   1
   7   2   9   -1.00    0.80   1
   7   2  10   24.11    2.45   1
   7   2  11    0.79    1.50   1
   7   2  12   32.95    3.10   1
   7   3 -14    1.49    1.68   1
   7   3 -13    5.81    1.30   1
   7   3 -12   20.61    2.00   1
   7   3 -11   62.25    3.47   1
   7   3 -10    5.90    0.49   1
   7   3  -9  157.50    3.01   1
   7   3  -8   11.29    0.60   1
   7   3  -7   40.45    1.27   1
   7   3  -6  212.87    5.25   1
   7   3  -5  673.40   12.98   1
   7   3  -4   18.92    1.04   1
   7   3  -3   42.51    1.43   1
   7   3  -2    0.30    0.41   1
   7   3  -1  235.62    3.68   1
   7   3   0   69.89    1.67   1
   7   3   1  166.93    3.62   1
   7   3   2   72.76    2.05   1
   7   3   3   43.82    1.59   1
   7   3   4  505.35   10.34   1
   7   3   5  393.23    8.73   1
   7   3   6   16.48    1.14   1
   7   3   7   48.16    1.94   1
   7   3   8   70.90    3.20   1
   7   3   9    4.20    0.98   1
   7   3  10   24.90    2.20   1
   7   3  11   44.36    3.33   1
   7   4 -14    0.90    1.50   1
   7   4 -13    9.67    1.80   1
   7   4 -12  118.37    6.96   1
   7   4 -11    1.59    1.08   1
   7   4 -10   21.62    0.93   1
   7   4  -9  281.23    6.04   1
   7   4  -8  222.31    4.47   1
   7   4  -7   61.94    1.73   1
   7   4  -6  109.62    3.14   1
   7   4  -5    4.28    0.58   1
   7   4  -4  194.60    4.46   1
   7   4  -3  107.33    3.11   1
   7   4  -2  169.52    3.91   1
   7   4  -1   64.32    2.25   1
   7   4   0   58.06    1.37   1
   7   4   1   47.33    1.51   1
   7   4   2   14.06    0.90   1
   7   4   3   13.99    0.82   1
   7   4   4    1.59    0.71   1
   7   4   5   12.11    0.97   1
   7   4   6  223.80    5.68   1
   7   4   7    0.59    0.69   1
   7   4   8   11.49    1.22   1
   7   4   9    2.10    1.01   1
   7   4  10    0.59    2.19   1
   7   4  11    2.50    1.61   1
   7   5 -14    3.10    5.10   1
   7   5 -13   11.90    2.00   1
   7   5 -12   44.36    3.60   1
   7   5 -11    2.40    0.50   1
   7   5 -10    0.30    0.51   1
   7   5  -9   62.25    1.89   1
   7   5  -8    9.67    0.68   1
   7   5  -7  113.21    3.40   1
   7   5  -6   21.81    1.49   1
   7   5  -5   24.11    1.28   1
   7   5  -4  115.35    3.22   1
   7   5  -3  162.82    4.08   1
   7   5  -2    1.39    0.71   1
   7   5  -1    3.39    0.70   1
   7   5   0   86.86    2.24   1
   7   5   1 1156.00   24.48   1
   7   5   2  475.68    9.60   1
   7   5   3   -0.10    0.51   1
   7   5   4   79.39    2.49   1
   7   5   5   55.80    2.09   1
   7   5   6   52.56    2.03   1
   7   5   7   38.69    1.87   1
   7   5   8   57.46    2.43   1
   7   5   9    3.69    1.11   1
   7   5  10    1.21    1.41   1
   7   5  11    3.39    1.69   1
   7   6 -13    1.00    1.70   1
   7   6 -12    5.11    1.72   1
   7   6 -11  291.73    9.91   1
   7   6 -10    1.39    0.59   1
   7   6  -9   71.57    2.37   1
   7   6  -8  103.23    3.66   1
   7   6  -7   36.24    1.57   1
   7   6  -6    2.59    0.81   1
   7   6  -5    1.59    0.81   1
   7   6  -4    5.11    0.81   1
   7   6  -3   11.63    1.09   1
   7   6  -2  947.41   20.93   1
   7   6  -1  389.27    9.47   1
   7   6   0  126.79    3.15   1
   7   6   1  139.48    3.54   1
   7   6   2  165.38    4.12   1
   7   6   3  296.87    6.89   1
   7   6   4  160.02    4.30   1
   7   6   5   36.00    1.68   1
   7   6   6   24.80    1.49   1
   7   6   7   64.80    2.58   1
   7   6   8    0.20    0.91   1
   7   6   9    3.61    1.52   1
   7   6  10    1.69    1.30   1
   7   7 -13   24.01    2.84   1
   7   7 -12    0.71    0.71   1
   7   7 -11    2.19    0.89   1
   7   7 -10    0.71    0.81   1
   7   7  -9    9.30    1.22   1
   7   7  -8    2.59    1.00   1
   7   7  -7  259.85    7.42   1
   7   7  -6  256.64    6.41   1
   7   7  -5    1.00    0.80   1
   7   7  -4  101.00    3.02   1
   7   7  -3   14.82    1.31   1
   7   7  -2  491.51   12.42   1
   7   7  -1  109.20    3.76   1
   7   7   0   10.63    1.17   1
   7   7   1    7.62    0.83   1
   7   7   2    0.79    0.50   1
   7   7   3  139.71    3.31   1
   7   7   4   11.70    1.09   1
   7   7   5   63.36    2.39   1
   7   7   6    1.30    0.71   1
   7   7   7   -0.90    0.80   1
   7   7   8    1.80    1.10   1
   7   7   9    2.69    1.21   1
   7   7  10   77.97    4.41   1
   7   8 -12    0.10    0.81   1
   7   8 -11   -0.40    1.00   1
   7   8 -10   38.32    3.47   1
   7   8  -9   50.27    3.26   1
   7   8  -8   79.74    3.93   1
   7   8  -7  165.89    6.44   1
   7   8  -6  192.10    6.38   1
   7   8  -5   -0.71    1.11   1
   7   8  -4    2.19    1.10   1
   7   8  -3  120.56    5.05   1
   7   8  -2    1.90    0.99   1
   7   8  -1  108.58    3.96   1
   7   8   0   -1.21    1.41   1
   7   8   1    0.10    1.01   1
   7   8   2   53.58    2.05   1
   7   8   3  350.06    7.86   1
   7   8   4    2.50    1.01   1
   7   8   5    7.29    1.03   1
   7   8   6   47.75    2.35   1
   7   8   7   47.75    2.76   1
   7   8   8    4.28    1.28   1
   7   8   9   35.64    3.34   1
   7   9 -12   38.07    2.47   1
   7   9 -11   20.43    2.80   1
   7   9 -10   13.69    2.29   1
   7   9  -9   41.09    3.59   1
   7   9  -8   10.82    1.51   1
   7   9  -7    7.62    1.49   1
   7   9  -6   -0.30    1.00   1
   7   9  -5   20.70    2.09   1
   7   9  -4   85.56    4.07   1
   7   9  -3   17.98    1.87   1
   7   9  -2   24.01    1.96   1
   7   9  -1   -0.30    1.00   1
   7   9   0   -1.80    1.50   1
   7   9   1    9.49    1.72   1
   7   9   2   26.21    1.74   1
   7   9   3   74.65    2.76   1
   7   9   4   -0.30    0.61   1
   7   9   5   90.06    3.80   1
   7   9   6   63.20    3.18   1
   7   9   7   96.63    4.52   1
   7   9   8    6.20    1.59   1
   7   9   9    1.49    1.78   1
   7  10 -11    7.62    2.21   1
   7  10 -10    0.59    1.99   1
   7  10  -9    1.90    1.60   1
   7  10  -8   13.62    2.21   1
   7  10  -7    7.18    1.61   1
   7  10  -6    8.41    1.62   1
   7  10  -5    3.50    1.31   1
   7  10  -4   66.42    3.91   1
   7  10  -3   40.32    2.92   1
   7  10  -2   66.75    3.76   1
   7  10  -1    1.49    1.39   1
   7  10   0    5.11    1.40   1
   7  10   1    0.90    2.30   1
   7  10   2   31.92    2.71   1
   7  10   3   38.81    1.99   1
   7  10   4   -1.00    1.00   1
   7  10   5    4.00    1.12   1
   7  10   6   14.98    1.78   1
   7  10   7   14.52    1.90   1
   7  10   8    3.50    1.61   1
   7  11 -10    2.10    1.80   1
   7  11  -9    9.99    2.91   1
   7  11  -8    7.02    2.60   1
   7  11  -7   -0.79    1.30   1
   7  11  -6    9.18    2.12   1
   7  11  -5   -1.21    1.21   1
   7  11  -4   14.67    1.91   1
   7  11  -3    2.59    1.51   1
   7  11  -2    1.21    1.50   1
   7  11  -1   73.44    4.11   1
   7  11   0    3.39    1.51   1
   7  11   1   -0.59    1.29   1
   7  11   2   60.37    4.35   1
   7  11   3    6.71    1.92   1
   7  11   4   14.67    1.69   1
   7  11   5    6.92    1.53   1
   7  11   6   -0.30    1.41   1
   7  11   7    6.71    1.71   1
   7  12  -9    5.29    2.81   1
   7  12  -8   44.49    5.07   1
   7  12  -7   10.30    3.21   1
   7  12  -6   15.68    2.61   1
   7  12  -5    4.00    1.60   1
   7  12  -4    0.20    1.61   1
   7  12  -3   -0.71    1.61   1
   7  12  -2    4.28    1.61   1
   7  12  -1   30.03    2.74   1
   7  12   0   35.05    3.20   1
   7  12   1    0.40    1.89   1
   7  12   2    7.02    1.80   1
   7  12   3    4.58    2.10   1
   7  12   4   43.56    3.83   1
   7  12   5   29.27    2.38   1
   7  12   6   49.14    3.22   1
   7  13  -7   10.30    3.08   1
   7  13  -6   27.04    5.30   1
   7  13  -5   -1.69    1.79   1
   7  13  -4   39.19    3.88   1
   7  13  -3   -0.10    1.82   1
   7  13  -2   11.83    2.82   1
   7  13  -1   -3.31    1.89   1
   7  13   0   31.92    3.73   1
   7  13   1    2.31    2.10   1
   7  13   2    2.99    2.21   1
   7  13   3    1.69    3.30   1
   7  13   4   12.89    2.87   1
   7  14  -5    1.10    2.20   1
   7  14  -4    4.20    2.09   1
   7  14  -3    1.21    1.91   1
   7  14  -2    1.10    2.31   1
   7  14  -1    8.29    3.11   1
   7  14   0    3.10    2.50   1
   7  14   1   -1.49    2.00   1
   7  14   2    2.40    3.01   1
   8   0 -14    1.30    6.79   1
   8   0 -12  338.93   13.26   1
   8   0 -10    0.59    0.29   1
   8   0  -8 1807.10   28.06   1
   8   0  -6    0.10    0.71   1
   8   0  -4   63.36    2.87   1
   8   0  -2  167.96    5.70   1
   8   0   0   33.76    1.28   1
   8   0   2   33.87    1.51   1
   8   0   4    1.21    0.81   1
   8   0   6    0.40    0.79   1
   8   0   8    0.90    1.31   1
   8   0  10   26.42    2.57   1
   8   1 -14   19.62    6.02   1
   8   1 -13    5.62    4.41   1
   8   1 -12   19.54    2.03   1
   8   1 -11   69.72    3.67   1
   8   1 -10   99.80    2.60   1
   8   1  -9   16.32    0.73   1
   8   1  -8   46.65    1.37   1
   8   1  -7   46.65    2.05   1
   8   1  -6    0.71    0.50   1
   8   1  -5    2.31    0.70   1
   8   1  -4   30.03    1.53   1
   8   1  -3    0.90    0.61   1
   8   1  -2   61.47    2.82   1
   8   1  -1   56.40    1.50   1
   8   1   0    5.38    0.51   1
   8   1   1   68.06    1.98   1
   8   1   2    0.40    0.40   1
   8   1   3   18.92    1.22   1
   8   1   4   32.15    1.59   1
   8   1   5   62.25    2.37   1
   8   1   6   17.81    1.43   1
   8   1   7  212.87    4.96   1
   8   1   8    1.69    0.99   1
   8   1   9   -0.71    1.01   1
   8   1  10   58.83    3.99   1
   8   1  11  110.88    5.90   1
   8   2 -14    2.40    4.40   1
   8   2 -13    9.67    6.41   1
   8   2 -12   10.30    1.48   1
   8   2 -11    8.88    1.07   1
   8   2 -10   93.70    2.32   1
   8   2  -9  132.48    3.22   1
   8   2  -8   13.32    0.73   1
   8   2  -7   74.48    2.24   1
   8   2  -6  276.56    6.32   1
   8   2  -5  673.92   12.98   1
   8   2  -4  285.27    6.42   1
   8   2  -3   80.82    2.34   1
   8   2  -2   74.82    1.90   1
   8   2  -1  172.66    3.42   1
   8   2   0    8.53    0.53   1
   8   2   1  102.01    2.42   1
   8   2   2   29.38    1.19   1
   8   2   3   72.08    2.38   1
   8   2   4   46.51    1.77   1
   8   2   5    1.59    0.71   1
   8   2   6   99.40    3.19   1
   8   2   7   25.91    1.63   1
   8   2   8   80.28    2.87   1
   8   2   9    1.59    1.29   1
   8   2  10   -4.28    2.19   1
   8   2  11   11.09    2.33   1
   8   3 -14    3.88    5.28   1
   8   3 -13   38.56    7.33   1
   8   3 -12   51.27    3.44   1
   8   3 -11    0.50    0.91   1
   8   3 -10  182.79    4.33   1
   8   3  -9    0.90    0.40   1
   8   3  -8    0.59    0.60   1
   8   3  -7   15.13    1.09   1
   8   3  -6 1071.91   20.95   1
   8   3  -5    5.02    0.81   1
   8   3  -4    1.99    0.59   1
   8   3  -3  200.79    4.82   1
   8   3  -2  249.32    5.05   1
   8   3  -1    3.61    0.42   1
   8   3   0    0.20    0.40   1
   8   3   1    2.99    0.48   1
   8   3   2   64.96    2.10   1
   8   3   3   10.11    0.89   1
   8   3   4   70.22    2.35   1
   8   3   5    3.50    0.71   1
   8   3   6    5.71    1.20   1
   8   3   7    4.28    0.91   1
   8   3   8   52.42    2.46   1
   8   3   9    0.20    1.11   1
   8   3  10   84.82    4.97   1
   8   3  11    8.70    2.42   1
   8   4 -14   11.22    6.10   1
   8   4 -13    1.10    4.41   1
   8   4 -12    3.80    1.21   1
   8   4 -11   36.24    1.44   1
   8   4 -10    4.28    0.58   1
   8   4  -9    0.00    1.00   1
   8   4  -8    9.49    0.92   1
   8   4  -7   38.07    1.73   1
   8   4  -6  107.33    3.11   1
   8   4  -5   23.04    1.34   1
   8   4  -4   30.47    1.55   1
   8   4  -3   21.53    1.11   1
   8   4  -2  651.78   11.74   1
   8   4  -1   54.32    1.62   1
   8   4   0   40.45    1.27   1
   8   4   1  166.15    4.12   1
   8   4   2  102.41    2.83   1
   8   4   3   71.40    2.20   1
   8   4   4  136.19    4.20   1
   8   4   5   31.70    1.58   1
   8   4   6   12.60    1.21   1
   8   4   7    0.10    0.91   1
   8   4   8    1.30    1.00   1
   8   4   9   14.29    1.81   1
   8   4  10   11.42    1.89   1
   8   5 -13   12.39    7.88   1
   8   5 -12   51.55    3.88   1
   8   5 -11    2.79    0.70   1
   8   5 -10    9.12    0.79   1
   8   5  -9   11.49    1.02   1
   8   5  -8   13.40    1.02   1
   8   5  -7  107.12    3.31   1
   8   5  -6    0.00    1.00   1
   8   5  -5    1.00    0.70   1
   8   5  -4   45.02    1.74   1
   8   5  -3  371.33    7.71   1
   8   5  -2  269.29    6.24   1
   8   5  -1   10.50    1.23   1
   8   5   0    4.28    0.50   1
   8   5   1  377.14    8.16   1
   8   5   2  324.72    7.57   1
   8   5   3   52.56    1.88   1
   8   5   4   69.39    2.33   1
   8   5   5   29.05    1.51   1
   8   5   6    1.21    1.01   1
   8   5   7    3.31    1.20   1
   8   5   8  104.65    4.50   1
   8   5   9    4.00    1.52   1
   8   5  10   12.53    2.48   1
   8   6 -13   12.39    6.12   1
   8   6 -12   -1.80    1.39   1
   8   6 -11   41.73    2.33   1
   8   6 -10   34.69    2.83   1
   8   6  -9    2.40    1.30   1
   8   6  -8   16.48    1.46   1
   8   6  -7   10.63    1.17   1
   8   6  -6   47.06    2.06   1
   8   6  -5   74.30    2.59   1
   8   6  -4    0.59    0.80   1
   8   6  -3    7.02    1.11   1
   8   6  -2    0.30    0.80   1
   8   6  -1  452.84   10.64   1
   8   6   0  123.88    4.01   1
   8   6   1    0.40    0.50   1
   8   6   2   88.74    3.20   1
   8   6   3    0.30    0.51   1
   8   6   4   49.70    2.12   1
   8   6   5   26.73    1.65   1
   8   6   6   76.04    3.49   1
   8   6   7   49.84    2.68   1
   8   6   8    4.49    1.40   1
   8   6   9    4.20    1.60   1
   8   6  10    3.80    2.69   1
   8   7 -11   24.50    2.67   1
   8   7 -10    1.10    1.20   1
   8   7  -9    4.49    1.40   1
   8   7  -8   11.83    1.58   1
   8   7  -7   36.12    2.28   1
   8   7  -6    4.28    1.49   1
   8   7  -5   61.94    2.83   1
   8   7  -4  308.70    8.78   1
   8   7  -3    0.79    1.00   1
   8   7  -2    3.31    1.49   1
   8   7  -1  255.04    8.62   1
   8   7   0  311.88    9.89   1
   8   7   1   35.05    1.66   1
   8   7   2   47.75    2.21   1
   8   7   3    0.71    0.81   1
   8   7   4   51.98    2.45   1
   8   7   5   10.18    1.47   1
   8   7   6    1.30    1.00   1
   8   7   7   15.68    1.58   1
   8   7   8   26.11    2.25   1
   8   7   9   -0.50    1.41   1
   8   8 -11    1.39    1.49   1
   8   8 -10   12.67    2.21   1
   8   8  -9    6.71    1.92   1
   8   8  -8   43.16    2.76   1
   8   8  -7   25.91    1.93   1
   8   8  -6    3.69    1.50   1
   8   8  -5  213.74    8.19   1
   8   8  -4  153.02    5.44   1
   8   8  -3    8.12    1.42   1
   8   8  -2    1.00    1.20   1
   8   8  -1   49.98    3.11   1
   8   8   0   64.00    3.36   1
   8   8   1    7.08    1.49   1
   8   8   2   61.62    2.04   1
   8   8   3    0.90    0.80   1
   8   8   4   89.49    3.59   1
   8   8   5    5.20    1.00   1
   8   8   6    3.39    1.21   1
   8   8   7   -0.50    1.31   1
   8   8   8    1.39    1.60   1
   8   9 -11   16.81    2.71   1
   8   9 -10   -2.19    1.81   1
   8   9  -9   32.95    3.56   1
   8   9  -8   50.84    4.28   1
   8   9  -7  135.26    5.82   1
   8   9  -6   26.52    2.37   1
   8   9  -5   10.63    1.70   1
   8   9  -4   17.64    1.93   1
   8   9  -3  308.35   10.54   1
   8   9  -2   41.09    2.82   1
   8   9  -1   49.14    3.08   1
   8   9   0   -1.00    1.10   1
   8   9   1   36.48    2.78   1
   8   9   2    2.19    0.80   1
   8   9   3   72.93    2.90   1
   8   9   4   45.02    2.55   1
   8   9   5    4.28    1.28   1
   8   9   6   57.15    3.33   1
   8   9   7   14.29    1.89   1
   8   9   8   29.16    2.70   1
   8  10 -10   10.11    2.29   1
   8  10  -9    3.31    1.60   1
   8  10  -8    9.92    2.08   1
   8  10  -7   16.89    2.30   1
   8  10  -6   65.12    4.03   1
   8  10  -5   -0.30    1.41   1
   8  10  -4    1.00    1.40   1
   8  10  -3    2.69    1.80   1
   8  10  -2   41.34    2.96   1
   8  10  -1    2.40    1.39   1
   8  10   0    1.21    1.61   1
   8  10   1    0.50    1.90   1
   8  10   2   13.47    1.98   1
   8  10   3   58.37    2.75   1
   8  10   4    7.78    1.39   1
   8  10   5    9.18    1.39   1
   8  10   6   -1.59    1.39   1
   8  10   7   40.20    3.04   1
   8  11  -8    3.20    2.61   1
   8  11  -7   11.83    2.61   1
   8  11  -6   97.81    5.74   1
   8  11  -5   -1.39    1.49   1
   8  11  -4    8.53    1.81   1
   8  11  -3   12.82    2.43   1
   8  11  -2    2.59    1.80   1
   8  11  -1    0.50    1.51   1
   8  11   0    3.20    1.79   1
   8  11   1   -0.90    1.71   1
   8  11   2   15.13    2.33   1
   8  11   3    5.02    2.51   1
   8  11   4    3.61    1.29   1
   8  11   5    2.50    1.20   1
   8  11   6   11.29    2.22   1
   8  12  -8   -0.40    2.09   1
   8  12  -7   -1.30    2.01   1
   8  12  -6   -1.30    1.80   1
   8  12  -5    5.38    2.41   1
   8  12  -4    1.99    2.20   1
   8  12  -3    3.10    2.29   1
   8  12  -2    0.50    1.90   1
   8  12  -1    1.00    1.70   1
   8  12   0   16.56    2.60   1
   8  12   1   20.79    3.10   1
   8  12   2    1.99    1.89   1
   8  12   3    4.80    2.80   1
   8  12   4    0.90    2.81   1
   8  13  -6    3.50    3.40   1
   8  13  -5   68.39    5.62   1
   8  13  -4   14.29    2.72   1
   8  13  -3    6.40    2.13   1
   8  13  -2    1.39    2.19   1
   8  13  -1    2.31    2.71   1
   8  13   0    5.29    2.90   1
   8  13   1    5.29    2.90   1
   8  13   2    4.71    2.30   1
   9   0 -14   23.91    8.22   1
   9   0 -10  324.00    6.84   1
   9   0  -8   47.75    1.66   1
   9   0  -6  367.87   10.36   1
   9   0  -4   50.13    2.55   1
   9   0  -2   66.10    3.25   1
   9   0   0    2.79    0.50   1
   9   0   2  426.01   10.32   1
   9   0   4    2.50    0.70   1
   9   0   6   34.34    1.99   1
   9   0   8   17.47    1.67   1
   9   0  10   44.36    3.46   1
   9   1 -14   92.74   12.13   1
   9   1 -13   -4.80    6.00   1
   9   1 -12    4.58    5.61   1
   9   1 -11  241.18   16.77   1
   9   1 -10   98.21    2.58   1
   9   1  -9   27.04    1.25   1
   9   1  -8    1.69    0.70   1
   9   1  -7   71.23    2.87   1
   9   1  -6  155.50    4.24   1
   9   1  -5  200.22    4.81   1
   9   1  -4  325.80    7.94   1
   9   1  -3   -0.40    0.89   1
   9   1  -2   76.74    3.50   1
   9   1  -1  253.45    5.73   1
   9   1   0   37.21    1.34   1
   9   1   1    4.00    0.60   1
   9   1   2  207.94    6.06   1
   9   1   3  172.40    4.99   1
   9   1   4   48.86    2.24   1
   9   1   5   32.04    1.70   1
   9   1   6  151.78    4.44   1
   9   1   7   21.34    1.66   1
   9   1   8    0.10    1.41   1
   9   1   9    1.39    1.49   1
   9   1  10   16.81    3.36   1
   9   2 -14   45.16    7.66   1
   9   2 -13   16.81    5.74   1
   9   2 -12    4.08    4.08   1
   9   2 -11    3.88    4.89   1
   9   2 -10   21.44    1.02   1
   9   2  -9   68.72    2.98   1
   9   2  -8  124.55    3.35   1
   9   2  -7    6.92    0.79   1
   9   2  -6    0.20    0.70   1
   9   2  -5   65.93    2.27   1
   9   2  -4   94.28    2.72   1
   9   2  -3   17.14    1.32   1
   9   2  -2   20.43    1.18   1
   9   2  -1  369.02    6.53   1
   9   2   0   63.84    1.76   1
   9   2   1  159.52    3.79   1
   9   2   2    1.69    0.49   1
   9   2   3    4.08    0.61   1
   9   2   4    9.12    1.03   1
   9   2   5   67.08    2.46   1
   9   2   6   18.92    1.57   1
   9   2   7    3.31    1.02   1
   9   2   8    0.50    1.21   1
   9   2   9    1.49    1.29   1
   9   2  10    6.71    1.92   1
   9   3 -13   72.76    9.38   1
   9   3 -12   12.53    4.81   1
   9   3 -11   10.11    4.01   1
   9   3 -10   25.81    1.63   1
   9   3  -9    4.20    0.82   1
   9   3  -8    5.29    0.92   1
   9   3  -7   34.22    1.75   1
   9   3  -6  114.28    3.42   1
   9   3  -5  161.04    4.31   1
   9   3  -4  164.35    4.10   1
   9   3  -3  395.61    7.56   1
   9   3  -2  104.04    3.47   1
   9   3  -1   22.28    1.32   1
   9   3   0   72.25    2.04   1
   9   3   1   49.98    1.70   1
   9   3   2    1.30    0.59   1
   9   3   3    6.50    0.82   1
   9   3   4    3.10    0.70   1
   9   3   5   -0.20    0.80   1
   9   3   6   62.57    2.85   1
   9   3   7    1.59    1.18   1
   9   3   8   23.91    2.25   1
   9   3   9    2.79    2.00   1
   9   3  10    2.31    2.31   1
   9   4 -13    9.49    5.61   1
   9   4 -12    6.81    5.79   1
   9   4 -11   53.58    2.93   1
   9   4 -10    4.41    0.88   1
   9   4  -9    1.10    1.01   1
   9   4  -8   33.76    1.74   1
   9   4  -7   98.41    3.37   1
   9   4  -6    2.40    0.81   1
   9   4  -5    1.10    1.01   1
   9   4  -4  101.20    2.82   1
   9   4  -3  326.89    6.87   1
   9   4  -2   26.73    1.24   1
   9   4  -1   22.37    1.42   1
   9   4   0    8.01    0.62   1
   9   4   1   44.09    1.59   1
   9   4   2   32.95    1.72   1
   9   4   3  127.69    3.84   1
   9   4   4   18.40    1.37   1
   9   4   5   81.54    3.25   1
   9   4   6   13.18    1.67   1
   9   4   7    2.59    1.19   1
   9   4   8   12.39    1.62   1
   9   4   9    2.99    1.80   1
   9   5 -13   15.37    6.43   1
   9   5 -12   35.40    7.97   1
   9   5 -11    3.10    1.09   1
   9   5 -10   22.09    1.97   1
   9   5  -9   22.28    1.98   1
   9   5  -8    8.29    1.32   1
   9   5  -7    0.20    0.91   1
   9   5  -6    7.02    1.01   1
   9   5  -5    2.99    1.00   1
   9   5  -4    0.71    0.81   1
   9   5  -3   15.76    1.19   1
   9   5  -2   57.46    2.27   1
   9   5  -1  147.14    4.12   1
   9   5   0    1.21    0.51   1
   9   5   1   44.09    1.86   1
   9   5   2  302.06    8.69   1
   9   5   3    3.80    0.70   1
   9   5   4   73.27    3.08   1
   9   5   5    8.29    1.21   1
   9   5   6    1.21    1.10   1
   9   5   7   15.37    1.80   1
   9   5   8   49.56    2.96   1
   9   5   9   62.25    4.58   1
   9   6 -12    1.99    5.08   1
   9   6 -11   31.02    3.34   1
   9   6 -10    4.49    1.48   1
   9   6  -9    0.79    1.80   1
   9   6  -8   59.60    3.40   1
   9   6  -7   10.63    1.63   1
   9   6  -6    8.70    1.42   1
   9   6  -5    5.29    1.20   1
   9   6  -4    1.10    1.09   1
   9   6  -3    1.30    1.09   1
   9   6  -2  169.78    5.73   1
   9   6  -1   19.89    1.34   1
   9   6   0   33.64    2.44   1
   9   6   1  172.40    4.99   1
   9   6   2    0.79    0.69   1
   9   6   3  332.70    8.76   1
   9   6   4    1.49    1.00   1
   9   6   5    2.99    1.11   1
   9   6   6  118.59    4.79   1
   9   6   7    9.30    1.71   1
   9   6   8    0.90    1.20   1
   9   6   9   -2.19    2.40   1
   9   7 -10   -0.30    1.00   1
   9   7  -9   -0.10    1.52   1
   9   7  -8   48.72    2.65   1
   9   7  -7   75.52    3.82   1
   9   7  -6   21.53    1.86   1
   9   7  -5   66.75    3.43   1
   9   7  -4    0.00    1.00   1
   9   7  -3    5.02    1.30   1
   9   7  -2    6.60    1.18   1
   9   7  -1    9.99    1.71   1
   9   7   0   26.83    2.49   1
   9   7   1   58.06    2.59   1
   9   7   2    0.59    0.69   1
   9   7   3   27.46    1.78   1
   9   7   4   12.60    1.42   1
   9   7   5   35.52    2.26   1
   9   7   6   76.04    3.66   1
   9   7   7    0.30    1.41   1
   9   7   8    7.29    1.67   1
   9   8 -11    3.69    1.80   1
   9   8 -10   36.97    3.65   1
   9   8  -9   -1.10    1.91   1
   9   8  -8    1.21    1.80   1
   9   8  -7   76.04    4.19   1
   9   8  -6    1.49    1.49   1
   9   8  -5   22.66    2.19   1
   9   8  -4   44.09    3.19   1
   9   8  -3  108.16    5.41   1
   9   8  -2    4.71    1.52   1
   9   8  -1  106.71    5.37   1
   9   8   0   -0.10    1.22   1
   9   8   1    1.00    1.30   1
   9   8   2  155.50    4.99   1
   9   8   3    3.61    1.10   1
   9   8   4   17.98    1.61   1
   9   8   5    3.69    1.31   1
   9   8   6  110.88    6.95   1
   9   8   7    2.99    1.31   1
   9   9 -10    4.71    2.30   1
   9   9  -9    3.39    2.39   1
   9   9  -8   31.02    3.90   1
   9   9  -7   41.73    3.36   1
   9   9  -6   13.03    2.09   1
   9   9  -5   15.13    1.87   1
   9   9  -4   -0.40    1.69   1
   9   9  -3   68.56    4.14   1
   9   9  -2   58.68    3.68   1
   9   9  -1    3.20    1.72   1
   9   9   0    6.71    2.18   1
   9   9   1   68.23    4.13   1
   9   9   2    4.41    2.02   1
   9   9   3   38.69    2.36   1
   9   9   4    3.31    1.02   1
   9   9   5    1.10    1.09   1
   9   9   6   -0.59    1.39   1
   9   9   7   26.63    3.61   1
   9  10  -9   12.89    3.23   1
   9  10  -8   21.53    3.62   1
   9  10  -7   59.44    5.55   1
   9  10  -6    8.29    1.90   1
   9  10  -5    0.00    1.00   1
   9  10  -4   11.90    2.00   1
   9  10  -3   53.14    3.79   1
   9  10  -2   18.23    2.56   1
   9  10  -1    1.69    1.51   1
   9  10   0    0.30    1.71   1
   9  10   1   89.11    5.48   1
   9  10   2    3.10    1.90   1
   9  10   3    6.60    2.11   1
   9  10   4   54.17    3.53   1
   9  10   5    1.30    1.30   1
   9  10   6    8.58    1.82   1
   9  11  -8  105.88    9.26   1
   9  11  -7   -0.20    2.72   1
   9  11  -5    1.00    1.80   1
   9  11  -4    5.20    2.28   1
   9  11  -3    1.49    2.29   1
   9  11  -2    3.10    2.01   1
   9  11  -1    1.30    2.01   1
   9  11   0   19.27    2.90   1
   9  11   1   11.97    2.28   1
   9  11   2    6.30    2.71   1
   9  11   3    1.00    1.90   1
   9  11   4  149.57    9.78   1
   9  12  -6   36.97    4.62   1
   9  12  -5    0.30    1.90   1
   9  12  -4   33.41    4.97   1
   9  12  -3    5.90    2.28   1
   9  12  -2    1.00    2.10   1
   9  12  -1    2.89    2.31   1
   9  12   0   74.82    5.88   1
   9  12   1    2.19    1.98   1
   9  12   2    3.10    2.29   1
   9  12   3    2.19    2.40   1
   9  13  -3    0.59    2.09   1
   9  13  -2    0.50    2.41   1
   9  13  -1   19.80    3.38   1
  10   0 -12   26.83    6.11   1
  10   0 -10   13.99    1.50   1
  10   0  -8   25.40    1.51   1
  10   0  -6  263.74    8.12   1
  10   0  -4   27.25    2.61   1
  10   0  -2   -1.21    0.90   1
  10   0   0  117.07    3.90   1
  10   0   2   44.36    2.26   1
  10   0   4  343.36   12.23   1
  10   0   6   70.39    4.36   1
  10   0   8   -1.30    2.30   1
  10   1 -13   11.97    5.40   1
  10   1 -12    3.88    5.87   1
  10   1 -11    4.28    5.17   1
  10   1 -10    4.00    1.12   1
  10   1  -9    0.10    0.91   1
  10   1  -8  335.99    7.70   1
  10   1  -7    4.58    0.90   1
  10   1  -6    7.02    1.01   1
  10   1  -5    1.10    0.69   1
  10   1  -4   17.39    1.67   1
  10   1  -3   26.94    2.08   1
  10   1  -2  715.56   27.28   1
  10   1  -1    3.50    0.30   1
  10   1   0   62.88    2.54   1
  10   1   1    1.10    0.61   1
  10   1   2   48.72    2.23   1
  10   1   3    9.92    1.01   1
  10   1   4   10.18    1.40   1
  10   1   5   11.09    1.33   1
  10   1   6    1.30    1.00   1
  10   1   7    5.20    1.32   1
  10   1   8    5.11    1.81   1
  10   1   9   17.89    2.20   1
  10   2 -13    8.82    5.29   1
  10   2 -12   50.98    7.57   1
  10   2 -11   21.81    1.87   1
  10   2 -10    1.39    1.09   1
  10   2  -9   58.98    3.23   1
  10   2  -8   57.46    3.64   1
  10   2  -7    0.90    1.01   1
  10   2  -6   19.18    2.01   1
  10   2  -5   21.62    1.77   1
  10   2  -4  246.80    7.86   1
  10   2  -3   36.48    2.30   1
  10   2  -2   11.09    1.53   1
  10   2  -1   30.25    2.42   1
  10   2   0  283.59    6.40   1
  10   2   1   22.94    1.05   1
  10   2   2   97.02    2.76   1
  10   2   3  144.00    3.60   1
  10   2   4   -0.79    0.89   1
  10   2   5   -0.59    0.80   1
  10   2   6    1.99    1.10   1
  10   2   7   60.37    3.57   1
  10   2   8   -0.40    1.20   1
  10   2   9    5.20    1.92   1
  10   3 -13    4.80    4.82   1
  10   3 -12    4.20    4.92   1
  10   3 -11    4.71    5.60   1
  10   3 -10   14.67    1.69   1
  10   3  -9    3.10    1.30   1
  10   3  -8   22.18    1.70   1
  10   3  -7    0.30    0.80   1
  10   3  -6   91.01    3.82   1
  10   3  -5   10.69    1.18   1
  10   3  -4    6.92    1.10   1
  10   3  -3    2.89    0.99   1
  10   3  -2   51.84    2.59   1
  10   3  -1  176.89    5.59   1
  10   3   0    0.59    0.40   1
  10   3   1   64.80    2.09   1
  10   3   2  150.06    4.41   1
  10   3   3    0.10    0.51   1
  10   3   4   10.37    1.09   1
  10   3   5   19.27    1.49   1
  10   3   6  201.92    6.54   1
  10   3   7    4.49    1.40   1
  10   3   8   -0.40    1.30   1
  10   4 -12  121.44   13.22   1
  10   4 -11    1.80    3.81   1
  10   4 -10   66.75    4.25   1
  10   4  -9   11.42    1.83   1
  10   4  -8   30.36    1.98   1
  10   4  -7   28.52    1.92   1
  10   4  -6   13.10    1.52   1
  10   4  -5   21.07    1.56   1
  10   4  -4    5.90    1.02   1
  10   4  -3   56.85    2.26   1
  10   4  -2   14.59    1.60   1
  10   4  -1    6.20    1.20   1
  10   4   0    4.80    0.61   1
  10   4   1    1.00    0.60   1
  10   4   2   11.70    1.03   1
  10   4   3   11.42    1.08   1
  10   4   4    0.10    0.71   1
  10   4   5    6.50    1.38   1
  10   4   6   11.83    1.51   1
  10   4   7    1.49    1.49   1
  10   4   8    1.80    1.21   1
  10   5 -12   -0.71    4.82   1
  10   5 -11    9.80    1.88   1
  10   5 -10    3.20    1.22   1
  10   5  -9    6.30    1.71   1
  10   5  -8   18.32    2.23   1
  10   5  -7  221.71    7.15   1
  10   5  -6   64.32    2.73   1
  10   5  -5   19.89    1.87   1
  10   5  -4   -0.20    0.91   1
  10   5  -3   22.75    1.62   1
  10   5  -2  134.33    3.94   1
  10   5  -1   28.20    2.34   1
  10   5   0   10.37    1.61   1
  10   5   1   15.60    1.11   1
  10   5   2   44.09    1.99   1
  10   5   3    0.59    0.80   1
  10   5   4    1.21    1.01   1
  10   5   5  125.44    5.38   1
  10   5   6    6.71    1.50   1
  10   5   7   18.23    1.88   1
  10   5   8    4.41    1.89   1
  10   6 -12    9.80    7.20   1
  10   6 -11   29.92    2.73   1
  10   6 -10   18.84    2.34   1
  10   6  -9   -0.71    1.51   1
  10   6  -8    8.82    2.02   1
  10   6  -7   28.20    2.02   1
  10   6  -6   49.84    2.54   1
  10   6  -5   59.75    2.94   1
  10   6  -4    8.70    1.30   1
  10   6  -3   20.61    1.63   1
  10   6  -2    0.30    0.80   1
  10   6  -1    8.41    1.39   1
  10   6   0   11.02    1.79   1
  10   6   1    0.30    0.61   1
  10   6   2   16.32    1.54   1
  10   6   3   79.92    3.58   1
  10   6   4   -1.00    0.80   1
  10   6   5   -0.40    1.00   1
  10   6   6    1.21    1.30   1
  10   6   7   61.94    3.93   1
  10   7 -11   22.18    2.64   1
  10   7 -10  142.80   10.28   1
  10   7  -9   26.42    3.39   1
  10   7  -8    2.79    2.10   1
  10   7  -7   31.58    2.59   1
  10   7  -6   17.31    2.16   1
  10   7  -5    4.88    1.68   1
  10   7  -4   25.91    2.44   1
  10   7  -3   39.56    2.77   1
  10   7  -2    1.99    0.99   1
  10   7  -1    5.02    0.90   1
  10   7   0    0.79    1.39   1
  10   7   1    1.00    1.60   1
  10   7   2   16.00    1.52   1
  10   7   3   -0.59    0.89   1
  10   7   4    1.90    1.30   1
  10   7   5   -0.30    1.31   1
  10   7   6   17.64    1.93   1
  10   7   7   16.48    2.19   1
  10   8 -10    3.50    2.09   1
  10   8  -9   13.91    2.91   1
  10   8  -8    3.69    1.88   1
  10   8  -7   28.62    3.53   1
  10   8  -6    1.10    1.41   1
  10   8  -5    0.50    1.41   1
  10   8  -4    1.39    1.30   1
  10   8  -3   89.87    4.93   1
  10   8  -2    1.10    1.41   1
  10   8  -1    5.29    2.71   1
  10   8   0    5.29    2.21   1
  10   8   1   27.25    2.71   1
  10   8   2   30.91    2.22   1
  10   8   3   48.44    3.06   1
  10   8   4   12.82    1.58   1
  10   8   5    4.41    1.22   1
  10   8   6    4.28    1.70   1
  10   9  -9   18.49    3.27   1
  10   9  -8    6.92    2.21   1
  10   9  -7    1.10    2.71   1
  10   9  -6    2.40    1.80   1
  10   9  -5    6.40    1.72   1
  10   9  -4    9.80    2.13   1
  10   9  -3    4.41    2.10   1
  10   9  -2   25.70    2.74   1
  10   9  -1    0.59    1.69   1
  10   9   0    6.30    2.01   1
  10   9   1    7.51    2.58   1
  10   9   2    0.10    1.72   1
  10   9   3    6.30    1.41   1
  10   9   4   11.09    1.60   1
  10   9   5   65.77    3.73   1
  10  10  -8  111.09    9.28   1
  10  10  -7   51.55    5.31   1
  10  10  -6   -1.49    2.00   1
  10  10  -5   -1.10    1.51   1
  10  10  -4   37.21    3.66   1
  10  10  -3   20.43    2.89   1
  10  10  -2    4.58    1.88   1
  10  10  -1   -1.00    1.80   1
  10  10   0   31.14    3.24   1
  10  10   1    8.82    2.38   1
  10  10   2   21.34    3.05   1
  10  10   3    2.10    2.41   1
  10  10   4   -0.79    1.50   1
  10  11  -7    4.88    3.58   1
  10  11  -6   51.84    5.76   1
  10  11  -5   12.32    2.53   1
  10  11  -4   24.60    3.37   1
  10  11  -3    3.10    2.50   1
  10  11  -2    2.19    1.89   1
  10  11  -1   69.22    4.83   1
  10  11   0    8.01    2.72   1
  10  11   1   42.38    4.43   1
  10  11   2   20.07    2.87   1
  10  12  -4   60.06    8.06   1
  10  12  -3   20.79    3.47   1
  10  12  -2   -2.99    2.60   1
  10  12  -1    1.30    2.39   1
  11   0  -6    0.30    0.90   1
  11   0  -4  365.96   16.45   1
  11   0  -2   25.50    3.13   1
  11   0   0    4.08    0.61   1
  11   0   2  183.87    7.59   1
  11   0   4   80.46    4.49   1
  11   0   6    1.10    1.09   1
  11   0   8    0.50    1.31   1
  11   1 -12   10.18    4.47   1
  11   1 -11  104.45    5.93   1
  11   1 -10    7.18    1.50   1
  11   1  -9    5.02    1.61   1
  11   1  -8    6.71    3.88   1
  11   1  -7   75.86    3.66   1
  11   1  -6    0.90    1.10   1
  11   1  -5    0.79    1.00   1
  11   1  -4    0.71    1.21   1
  11   1  -3   77.26    4.04   1
  11   1  -2   -1.21    2.00   1
  11   1  -1   35.64    3.70   1
  11   1   0   85.93    3.34   1
  11   1   1  281.90    9.74   1
  11   1   2    1.80    0.80   1
  11   1   3  102.82    4.26   1
  11   1   4    5.02    0.99   1
  11   1   5   51.12    2.86   1
  11   1   6   46.79    2.87   1
  11   1   7   58.83    3.53   1
  11   1   8   21.72    3.36   1
  11   2 -12    6.50    6.43   1
  11   2 -11   14.98    6.27   1
  11   2 -10   25.50    2.42   1
  11   2  -9    3.10    1.51   1
  11   2  -8   21.07    4.68   1
  11   2  -7   -0.10    1.01   1
  11   2  -6   11.22    1.41   1
  11   2  -5   50.69    3.13   1
  11   2  -4   91.78    5.94   1
  11   2  -3   10.63    1.70   1
  11   2  -2   24.80    2.09   1
  11   2  -1   27.35    2.41   1
  11   2   0   23.14    1.06   1
  11   2   1   22.09    1.22   1
  11   2   2   57.91    2.28   1
  11   2   3    6.10    0.99   1
  11   2   4   -0.30    1.10   1
  11   2   5   23.91    1.86   1
  11   2   6    4.71    1.52   1
  11   2   7    1.39    1.30   1
  11   3 -12   15.52    7.41   1
  11   3 -11    0.20    1.11   1
  11   3 -10    1.30    1.39   1
  11   3  -9   21.53    2.41   1
  11   3  -8   24.70    2.29   1
  11   3  -7   -0.10    1.22   1
  11   3  -6   63.84    3.04   1
  11   3  -5    6.92    1.21   1
  11   3  -4   20.34    2.16   1
  11   3  -3    6.10    1.48   1
  11   3  -2    6.60    1.49   1
  11   3  -1    2.79    1.20   1
  11   3   0   51.84    1.73   1
  11   3   1   46.65    2.60   1
  11   3   2   74.13    2.76   1
  11   3   3   27.25    1.67   1
  11   3   4   31.14    2.01   1
  11   3   5   -0.50    0.91   1
  11   3   6   33.06    2.41   1
  11   3   7   15.60    1.98   1
  11   4 -12   22.09    7.80   1
  11   4 -11   16.00    6.08   1
  11   4 -10    6.20    1.79   1
  11   4  -9   10.63    2.09   1
  11   4  -8   36.84    3.40   1
  11   4  -7    5.11    1.22   1
  11   4  -6    5.38    1.21   1
  11   4  -5   42.64    2.35   1
  11   4  -4    0.79    0.89   1
  11   4  -3    6.30    1.51   1
  11   4  -2    0.10    1.22   1
  11   4  -1    7.51    1.48   1
  11   4   0   84.27    4.59   1
  11   4   1    0.59    0.60   1
  11   4   2    0.79    0.61   1
  11   4   3   86.30    3.72   1
  11   4   4   63.04    3.18   1
  11   4   5    4.88    1.28   1
  11   4   6    0.10    1.52   1
  11   4   7   15.21    1.87   1
  11   5 -11   -0.30    1.41   1
  11   5 -10   74.65    5.36   1
  11   5  -9   55.95    3.74   1
  11   5  -8  150.55    6.38   1
  11   5  -7    0.59    1.49   1
  11   5  -6   46.65    2.73   1
  11   5  -5   29.16    2.05   1
  11   5  -4    1.49    1.00   1
  11   5  -3  112.78    4.25   1
  11   5  -2   64.96    3.55   1
  11   5  -1   10.18    1.60   1
  11   5   0    5.38    1.72   1
  11   5   1    8.88    1.01   1
  11   5   2   49.00    2.38   1
  11   5   3   10.82    1.38   1
  11   5   4   15.92    1.60   1
  11   5   5    5.29    1.52   1
  11   5   6    8.88    2.03   1
  11   6 -11    2.40    1.71   1
  11   6 -10   22.47    3.03   1
  11   6  -9   14.98    2.32   1
  11   6  -8   60.06    4.34   1
  11   6  -7    9.67    2.18   1
  11   6  -6   -0.50    1.11   1
  11   6  -5   25.10    2.61   1
  11   6  -4   36.72    2.55   1
  11   6  -3   22.37    2.27   1
  11   6  -2    0.79    1.30   1
  11   6  -1   38.07    2.96   1
  11   6   0   19.18    2.37   1
  11   6   1    0.71    0.71   1
  11   6   2    0.30    0.80   1
  11   6   3   -0.10    1.01   1
  11   6   4    0.40    1.10   1
  11   6   5    4.80    1.31   1
  11   6   6    1.00    1.20   1
  11   7 -10   32.83    3.55   1
  11   7  -9   18.40    2.66   1
  11   7  -8   10.63    2.41   1
  11   7  -7    5.29    1.61   1
  11   7  -6   57.61    3.19   1
  11   7  -5    0.59    1.09   1
  11   7  -4   -0.79    1.09   1
  11   7  -3    5.71    1.29   1
  11   7  -2   17.47    4.01   1
  11   7  -1    7.40    2.39   1
  11   7   0    3.61    1.79   1
  11   7   1    7.18    1.88   1
  11   7   2   26.52    1.96   1
  11   7   3    8.41    1.28   1
  11   7   4    2.10    1.39   1
  11   7   5    0.59    1.09   1
  11   8  -9   -0.79    2.30   1
  11   8  -8   79.39    5.70   1
  11   8  -7    4.58    2.10   1
  11   8  -6   63.68    3.83   1
  11   8  -5    2.19    1.69   1
  11   8  -4  200.51    7.93   1
  11   8  -3    3.10    1.41   1
  11   8  -2    1.69    1.69   1
  11   8  -1    1.49    1.49   1
  11   8   0    3.61    1.79   1
  11   8   1   16.97    2.72   1
  11   8   2   -0.59    1.79   1
  11   8   3    8.58    1.52   1
  11   8   4    4.08    1.49   1
  11   9  -8    2.40    2.20   1
  11   9  -7    4.80    3.29   1
  11   9  -6    9.30    2.62   1
  11   9  -5    4.88    1.90   1
  11   9  -4    1.49    2.00   1
  11   9  -3    0.71    1.92   1
  11   9  -2    8.70    2.60   1
  11   9  -1    1.10    1.60   1
  11   9   0   38.69    3.86   1
  11   9   1   -0.10    2.02   1
  11   9   2    2.31    2.31   1
  11   9   3   -0.59    2.48   1
  11  10  -6   17.39    3.50   1
  11  10  -5   16.48    2.76   1
  11  10  -4   13.03    2.67   1
  11  10  -3    2.89    2.11   1
  11  10  -2    6.92    2.42   1
  11  10  -1   40.07    4.30   1
  11  10   0   14.90    2.78   1
  11  10   1   43.96    4.51   1
  11  10   2   27.25    3.97   1
  11  11  -3    2.59    2.29   1
  11  11  -2   70.56    5.38   1
  12   0  -8   30.14    3.29   1
  12   0  -6   64.64    3.86   1
  12   0  -4   17.47    3.09   1
  12   0  -2    9.00    2.88   1
  12   0   0    9.12    0.72   1
  12   0   2    4.20    1.11   1
  12   0   4    7.18    1.50   1
  12   0   6   11.29    1.68   1
  12   1 -11   44.89    3.62   1
  12   1  -9    0.50    1.90   1
  12   1  -8   45.29    3.77   1
  12   1  -7   51.70    3.02   1
  12   1  -6    1.21    1.72   1
  12   1  -5    1.21    1.41   1
  12   1  -4   16.97    3.38   1
  12   1  -3    7.18    1.72   1
  12   1  -2    0.30    1.21   1
  12   1  -1    5.20    1.69   1
  12   1   0    9.18    0.73   1
  12   1   1   19.80    1.07   1
  12   1   2    2.99    0.90   1
  12   1   3   -0.10    0.91   1
  12   1   4    9.42    1.41   1
  12   1   5   44.62    2.94   1
  12   1   6    3.50    1.38   1
  12   2 -11   -0.71    6.03   1
  12   2 -10    3.69    1.69   1
  12   2  -9    0.00    1.00   1
  12   2  -8   49.56    4.36   1
  12   2  -7   28.20    3.40   1
  12   2  -6    2.89    1.39   1
  12   2  -5    3.61    2.39   1
  12   2  -4    2.59    1.29   1
  12   2  -3   53.44    3.65   1
  12   2  -2    0.00    1.00   1
  12   2  -1   30.91    2.89   1
  12   2   0   19.71    1.07   1
  12   2   1   16.08    1.12   1
  12   2   2   10.30    1.22   1
  12   2   3   18.66    1.56   1
  12   2   4    0.00    1.00   1
  12   2   5   39.44    2.51   1
  12   2   6   72.93    4.27   1
  12   3 -11    0.30    1.51   1
  12   3 -10   21.90    2.62   1
  12   3  -9    5.38    2.27   1
  12   3  -8    0.59    1.79   1
  12   3  -7   38.44    3.10   1
  12   3  -6   12.32    1.83   1
  12   3  -5   35.16    3.80   1
  12   3  -4   13.03    1.80   1
  12   3  -3   18.49    2.32   1
  12   3  -2    4.71    1.82   1
  12   3  -1    1.49    2.00   1
  12   3   0    0.20    1.71   1
  12   3   1    0.30    0.51   1
  12   3   2   87.61    3.56   1
  12   3   3   74.65    3.97   1
  12   3   4    3.20    1.22   1
  12   3   5    4.28    1.41   1
  12   3   6   40.70    3.06   1
  12   4 -10    3.88    2.40   1
  12   4  -9    2.40    2.11   1
  12   4  -8   93.70    6.20   1
  12   4  -7   26.01    2.75   1
  12   4  -6  128.14    5.43   1
  12   4  -5    1.39    1.30   1
  12   4  -4   13.91    2.01   1
  12   4  -3    9.12    1.69   1
  12   4  -2   37.70    2.95   1
  12   4  -1   -1.00    1.40   1
  12   4   0   81.90    4.89   1
  12   4   1    0.10    0.61   1
  12   4   2   10.18    1.21   1
  12   4   3    4.71    1.09   1
  12   4   4    2.40    1.21   1
  12   4   5    8.41    1.62   1
  12   5 -10   10.37    2.32   1
  12   5  -9    5.20    2.10   1
  12   5  -8   60.84    4.37   1
  12   5  -7    0.10    2.02   1
  12   5  -6   80.64    4.31   1
  12   5  -5    0.71    1.21   1
  12   5  -4    5.81    1.78   1
  12   5  -3    0.10    1.72   1
  12   5  -2   25.40    2.82   1
  12   5  -1   84.82    4.79   1
  12   5   0   -0.71    1.51   1
  12   5   1    6.60    0.98   1
  12   5   2    4.88    1.02   1
  12   5   3    7.78    1.28   1
  12   5   4    7.40    1.58   1
  12   5   5   39.19    2.75   1
  12   6  -9   41.60    3.74   1
  12   6  -8   12.11    3.20   1
  12   6  -7   -0.40    1.40   1
  12   6  -6   -1.00    1.60   1
  12   6  -5    0.00    1.00   1
  12   6  -4   20.52    1.90   1
  12   6  -3   14.29    2.49   1
  12   6  -2   17.39    2.50   1
  12   6  -1   -1.49    1.78   1
  12   6   0   87.61    5.80   1
  12   6   1    8.53    2.22   1
  12   6   2    9.99    2.28   1
  12   6   3    2.31    1.09   1
  12   6   4    0.79    2.88   1
  12   7  -8   16.81    3.12   1
  12   7  -7   11.42    2.70   1
  12   7  -6   20.16    3.41   1
  12   7  -5    2.99    1.90   1
  12   7  -4  185.50   10.35   1
  12   7  -3    0.30    1.80   1
  12   7  -2    1.21    2.51   1
  12   7  -1   43.16    3.81   1
  12   7   0   12.67    2.99   1
  12   7   1   54.91    4.74   1
  12   7   2   29.48    3.37   1
  12   7   3    7.02    2.70   1
  12   8  -7    7.51    3.01   1
  12   8  -6   -1.10    2.20   1
  12   8  -5   59.91    6.35   1
  12   8  -4    2.40    2.11   1
  12   8  -3    0.30    1.71   1
  12   8  -2    0.30    1.90   1
  12   8  -1    6.30    2.81   1
  12   8   0    2.31    2.31   1
  12   8   1   24.60    3.08   1
  12   8   2    0.71    2.20   1
  12   9  -5   61.78    6.76   1
  12   9  -4    5.71    2.20   1
  12   9  -3   32.95    3.56   1
  12   9  -2   -0.79    1.89   1
  12   9  -1   -0.50    2.91   1
  12   9   0   -1.39    2.01   1
  13   0 -10   33.64    4.29   1
  13   0  -8   -0.20    2.41   1
  13   0  -6   44.76    4.55   1
  13   0  -4    2.89    2.01   1
  13   0  -2    2.10    2.90   1
  13   0   0    1.90    2.29   1
  13   0   2    4.20    3.89   1
  13   0   4    6.92    3.10   1
  13   1 -10    9.00    2.52   1
  13   1  -9    7.62    2.10   1
  13   1  -8    0.20    2.41   1
  13   1  -7   49.84    4.80   1
  13   1  -6   20.34    2.53   1
  13   1  -5    0.20    2.02   1
  13   1  -4    2.40    1.49   1
  13   1  -3    3.61    1.90   1
  13   1  -2    8.18    2.40   1
  13   1  -1   -1.39    1.49   1
  13   1   0    2.10    1.51   1
  13   1   1   -0.79    1.89   1
  13   1   2    0.40    1.89   1
  13   1   3   -2.50    1.99   1
  13   1   4    1.99    2.09   1
  13   2 -10    5.81    2.51   1
  13   2  -8   48.16    4.72   1
  13   2  -7    6.40    2.68   1
  13   2  -6   25.40    4.03   1
  13   2  -5   14.29    3.18   1
  13   2  -4    0.71    1.71   1
  13   2  -3    0.40    1.40   1
  13   2  -2    2.19    1.69   1
  13   2  -1    0.20    1.71   1
  13   2   0   19.98    2.68   1
  13   2   1    0.00    1.00   1
  13   2   2    3.88    2.80   1
  13   2   3    3.10    2.11   1
  13   2   4   19.36    4.75   1
  13   3  -9   -0.50    1.70   1
  13   3  -8   48.44    5.29   1
  13   3  -7    7.18    2.68   1
  13   3  -6   -0.71    1.81   1
  13   3  -5    0.71    1.61   1
  13   3  -4  113.00    6.80   1
  13   3  -3   60.06    4.03   1
  13   3  -2   25.70    4.16   1
  13   3  -1   -1.80    2.20   1
  13   3   0    1.59    1.69   1
  13   3   1    8.82    2.08   1
  13   3   2    2.99    2.11   1
  13   3   3    3.88    2.21   1
  13   3   4   67.57    5.43   1
  13   4  -9    1.49    2.20   1
  13   4  -8   42.38    4.04   1
  13   4  -7    3.61    2.20   1
  13   4  -6   14.98    2.86   1
  13   4  -5    2.31    2.10   1
  13   4  -4   -0.90    2.20   1
  13   4  -3    8.53    2.22   1
  13   4  -2  149.82    8.57   1
  13   4  -1    0.00    1.00   1
  13   4   0   48.30    4.03   1
  13   4   1   53.00    4.37   1
  13   4   2    0.71    2.02   1
  13   4   3    0.59    2.28   1
  13   5  -8    7.02    2.81   1
  13   5  -7    2.79    2.40   1
  13   5  -6    1.00    3.00   1
  13   5  -5    9.00    1.98   1
  13   5  -4    0.90    1.60   1
  13   5  -3    5.11    2.62   1
  13   5  -2    7.18    1.98   1
  13   5  -1   10.11    2.29   1
  13   5   0    1.69    2.60   1
  13   5   1   33.41    3.70   1
  13   5   2    1.21    1.91   1
  13   5   3    7.08    2.82   1
  13   6  -7   -2.59    2.90   1
  13   6  -6    5.81    2.41   1
  13   6  -5   17.89    3.98   1
  13   6  -4    0.79    1.69   1
  13   6  -3    7.08    2.71   1
  13   6  -2    0.10    1.72   1
  13   6  -1    7.90    2.59   1
  13   6   0    2.19    2.19   1
  13   6   1    3.80    2.89   1
  13   6   2    4.88    2.61   1
  13   7  -6    1.99    2.48   1
  13   7  -5    1.90    2.59   1
  13   7  -4   99.80    6.39   1
  13   7  -3   59.60    5.40   1
  13   7  -2   38.56    4.22   1
  13   7  -1   -0.40    2.29   1
  13   7   0   60.37    5.44   1
  14   0  -8    1.30    2.10   1
  14   0  -6  114.06   10.04   1
  14   0  -4   35.28    3.45   1
  14   0  -2    3.50    2.39   1
  14   0   0   31.81    3.61   1
  14   0   2   37.82    4.06   1
  14   1  -8   41.22    4.75   1
  14   1  -7   22.94    3.74   1
  14   1  -6   26.52    3.81   1
  14   1  -5    2.59    2.19   1
  14   1  -4   15.52    2.84   1
  14   1  -3   83.72    5.31   1
  14   1  -2    2.19    1.98   1
  14   1  -1   11.49    2.58   1
  14   1   0   -0.71    2.20   1
  14   1   1   45.02    4.56   1
  14   1   2    6.20    3.19   1
  14   2  -7    0.20    2.21   1
  14   2  -6   10.63    3.13   1
  14   2  -5    9.12    2.78   1
  14   2  -4    1.80    2.01   1
  14   2  -3    2.10    2.09   1
  14   2  -2   11.22    2.68   1
  14   2  -1   33.64    3.60   1
  14   2   0    9.00    2.70   1
  14   2   1    3.20    2.51   1
  14   3  -7    7.08    2.82   1
  14   3  -6   99.20    9.16   1
  14   3  -5   44.76    5.62   1
  14   3  -4  153.02    9.90   1
  14   3  -3   -1.10    2.50   1
  14   3  -2    8.70    2.42   1
  14   3  -1   14.82    2.93   1
  14   3   0    7.67    2.71   1
  14   3   1    7.78    3.40   1
  14   4  -6    2.40    3.19   1
  14   4  -5   26.11    5.01   1
  14   4  -4    4.88    2.39   1
  14   4  -3   50.98    4.57   1
  14   4  -2    1.21    2.82   1
  14   4  -1    2.10    2.41   1
  14   4   0    7.18    2.57   1
  14   5  -5    7.40    4.03   1
  14   5  -4    9.99    3.10   1
  14   5  -3   14.98    2.86   1
  14   5  -2    5.90    3.11   1
  14   5  -1   18.40    3.52   1
   0   0   0    0.00    0.00   0
;
_shelx_hkl_checksum     37309
_shelx_res_file
;
TITL Guanine
CELL 0.71073  10.5520  11.6936  11.1938  90.0000 101.5758  90.0000
ZERR    4  0.0002  0.0003  0.0002  0.0000  0.0013  0.0000
LATT  1
SYMM - X, 1/2 + Y, 1/2 - Z
SFAC C  N  O  H  Na
DISP C    0.00330   0.00160
DISP N    0.00610   0.00330
DISP O    0.01060   0.00600
DISP H    0.00000   0.00000
DISP Na   0.03620   0.02490
UNIT    20   20    32   68    8
LIST 4
REM omit reflections flagged as rejects
omit 0 1 1
omit 0 2 1
omit -1 2 7
omit 1 3 12
omit 1 2 0
omit 0 1 1
omit -1 3 9
omit 1 1 0
omit -1 1 1
omit 1 1 1
HTAB
ACTA
BOND $H
FMAP 2
PLAN 20
REM Instructions for potential hydrogen bonds
EQIV $1 x, -y+1/2, z-1/2
HTAB O2 N9_$1
HTAB O2 N3
EQIV $2 -x, y+1/2, -z+1/2
HTAB O3 O5_$2
HTAB O3 N3
EQIV $3 -x+1, y-1/2, -z+1/2
HTAB O4 N1_$3
HTAB O4 N9
HTAB O5 O1_$3
EQIV $4 -x, y-1/2, -z+1/2
HTAB O6 O2_$4
EQIV $5 x-1, y, z
HTAB O6 N7_$5
HTAB O7 O1_$5
HTAB O7 O3
HTAB O8 O1_$3
EQIV $6 -x+1, -y, -z+1
HTAB O8 N7_$6
EQIV $7 x-1, -y+1/2, z-1/2
HTAB O5 O1_$7
L.S.  8
temp -153
size 0.3 0.1 0.05
rem dvir colorless plates
rem from under coverslip
WGHT    0.086200    0.509400
FVAR       0.46687
N1    2    0.655240    0.482869    0.348317    11.00000    0.01520    0.01959 =
         0.01710    0.00021    0.00420   -0.00138
C2    1    0.525570    0.483072    0.339295    11.00000    0.01585    0.02054 =
         0.01621   -0.00017    0.00335    0.00023
N3    2    0.452519    0.402414    0.376650    11.00000    0.01386    0.01974 =
         0.01719    0.00062    0.00295   -0.00069
C4    1    0.523443    0.312890    0.432673    11.00000    0.01301    0.02144 =
         0.01270   -0.00062    0.00226    0.00109
C5    1    0.657745    0.305255    0.449676    11.00000    0.01408    0.02012 =
         0.01401    0.00158    0.00235    0.00148
C6    1    0.725972    0.393757    0.404460    11.00000    0.01313    0.02072 =
         0.01279   -0.00237    0.00207   -0.00077
N7    2    0.697979    0.203489    0.509575    11.00000    0.01536    0.02050 =
         0.01936    0.00262    0.00215    0.00148
C8    1    0.586015    0.157330    0.523935    11.00000    0.01634    0.02200 =
         0.01958    0.00203    0.00329    0.00122
H8    4    0.584742    0.086803    0.563359    11.00000   -1.20000
N9    2    0.476100    0.218044    0.479618    11.00000    0.01541    0.02088 =
         0.01692    0.00159    0.00304    0.00002
N10   2    0.461227    0.574984    0.278667    11.00000    0.01797    0.02430 =
         0.02825    0.00716    0.00450    0.00312
H10A  4    0.378361    0.584894    0.289633    11.00000    0.05742
H10B  4    0.512871    0.636146    0.271446    11.00000    0.04845
O1    3    0.850427    0.393261    0.413309    11.00000    0.01064    0.02321 =
         0.01769   -0.00047    0.00342   -0.00121
mole 2
NA1   5    0.115492    0.254306    0.183557    11.00000    0.01573    0.01911 =
         0.01569    0.00025    0.00277   -0.00039
NA2   5    0.048578    0.045019    0.372567    11.00000    0.01664    0.01925 =
         0.01577   -0.00009    0.00454    0.00028
O2    3    0.306982    0.325920    0.136072    11.00000    0.01587    0.02613 =
         0.01668   -0.00179    0.00455   -0.00092
H2A   4    0.355162    0.302586    0.090499    11.00000    0.04325
H2B   4    0.362210    0.346116    0.203985    11.00000    0.03100
O3    3    0.184317    0.380363    0.355249    11.00000    0.01349    0.02067 =
         0.02226   -0.00239    0.00472    0.00078
H3A   4    0.143468    0.445383    0.351520    11.00000    0.04758
H3B   4    0.267278    0.391356    0.374009    11.00000    0.04180
O4    3    0.243288    0.114851    0.320087    11.00000    0.01340    0.02204 =
         0.01758   -0.00281    0.00303    0.00017
H4A   4    0.276267    0.075161    0.270592    11.00000    0.03529
H4B   4    0.307300    0.145783    0.367497    11.00000    0.03240
O5    3   -0.002080    0.068384    0.145351    11.00000    0.01657    0.02023 =
         0.01456    0.00126    0.00127    0.00276
H5C   4    0.050048    0.024436    0.127570    11.00000    0.04180
H5D   4   -0.050843    0.088643    0.086799    11.00000    0.03961
O6    3   -0.155054    0.021214    0.424042    11.00000    0.01593    0.02300 =
         0.02131   -0.00274    0.00427   -0.00083
H6A   4   -0.206845   -0.026792    0.401189    11.00000    0.03717
H6B   4   -0.203287    0.079393    0.443947    11.00000    0.03683
O7    3    0.042918    0.226903    0.462963    11.00000    0.01707    0.01979 =
         0.01771    0.00032    0.00489    0.00171
H7A   4   -0.030122    0.264807    0.447040    11.00000    0.04076
H7B   4    0.094321    0.274448    0.440086    11.00000    0.03432
O8    3    0.082229   -0.149853    0.314854    11.00000    0.01473    0.02290 =
         0.01469    0.00121    0.00219    0.00155
H8A   4    0.108390   -0.143056    0.248818    11.00000    0.03297
H8B   4    0.144911   -0.173064    0.365181    11.00000    0.03411
HKLF 4
REM  Guanine
REM R1 =  0.0485 for    2981 Fo > 4sig(Fo)  and  0.0679 for all    3931 data
REM    248 parameters refined using      0 restraints
END
WGHT      0.0809      0.5934
REM Instructions for potential hydrogen bonds
HTAB O2 N9_$1
HTAB O2 N3
HTAB O3 O5_$2
HTAB O3 N3
HTAB O4 N1_$3
HTAB O4 N9
HTAB O5 O1_$3
HTAB O5 O1_$7
HTAB O6 O2_$4
HTAB O6 N7_$5
HTAB O7 O1_$5
HTAB O7 O3
HTAB O8 O1_$3
HTAB O8 N7_$6
REM Highest difference peak  0.570,  deepest hole -0.394,  1-sigma level  0.083
Q1    1   0.7842  0.2488  0.5821  11.00000  0.05    0.33
Q2    1   0.6946  0.3366  0.4299  11.00000  0.05    0.31
Q3    1   0.4943  0.3504  0.4230  11.00000  0.05    0.28
Q4    1   0.6643  0.1872  0.5996  11.00000  0.05    0.28
Q5    1   0.3926  0.4502  0.3223  11.00000  0.05    0.28
Q6    1  -0.1330  0.2152  0.3116  11.00000  0.05    0.27
Q7    1   0.1195  0.1824  0.5482  11.00000  0.05    0.27
Q8    1   0.4915  0.2731  0.4551  11.00000  0.05    0.27
Q9    1   0.6095  0.3067  0.4162  11.00000  0.05    0.27
Q10   1   0.3891  0.7249  0.2207  11.00000  0.05    0.26
Q11   1  -0.0801  0.3091  0.3580  11.00000  0.05    0.25
Q12   1   0.2392  0.1502  0.4358  11.00000  0.05    0.25
Q13   1   0.0005  0.2326  0.1574  11.00000  0.05    0.25
Q14   1   0.5021  0.5218  0.3149  11.00000  0.05    0.25
Q15   1   0.3940  0.2546  0.1809  11.00000  0.05    0.25
Q16   1   0.5639  0.2274  0.6377  11.00000  0.05    0.25
Q17   1   0.1686 -0.2127  0.2007  11.00000  0.05    0.24
Q18   1  -0.0934  0.0104  0.4993  11.00000  0.05    0.24
Q19   1  -0.1450  0.1220  0.4238  11.00000  0.05    0.24
Q20   1   0.8002  0.4799  0.3587  11.00000  0.05    0.24
;
_shelx_res_checksum     70532
_shelxl_version_number         .2013
