# Supplementary material for: Crystal structure of disodium 2-amino-6-oxo-6,7-di­hydro-1H-purine-1,7-diide hepta­hydrate
Source: Acta Crystallogr E Crystallogr Commun. 2015 Feb 18;71(Pt 3):281–3. doi: 10.1107/S2056989015003163 (PMC4350748; doi:10.1107/S2056989015003163)
Supplement: Supplementary file 2 [file e-71-00281-Isup2.hkl]

#
# h,k,l, Fc-squared, Fo-squared, sigma(Fo-squared), status flag
#
data_I
_shelx_title ' Guanine'
_shelx_refln_list_code          4
_shelx_F_calc_maximum      116.12
_exptl_crystal_F_000       672.00
_reflns_d_resolution_high  0.7101

loop_
 _space_group_symop_operation_xyz
 'x, y, z'
 '-x, y+1/2, -z+1/2'
 '-x, -y, -z'
 'x, -y-1/2, z-1/2'

_cell_length_a    10.5520
_cell_length_b    11.6936
_cell_length_c    11.1938
_cell_angle_alpha  90.000
_cell_angle_beta  101.576
_cell_angle_gamma  90.000

_shelx_F_squared_multiplier     1.000

loop_
 _refln_index_h
 _refln_index_k
 _refln_index_l
 _refln_F_squared_calc
 _refln_F_squared_meas
 _refln_F_squared_sigma
 _refln_observed_status
   2   0   0       5043.66       4394.71       102.22 o
   3   0   0        457.80        460.62        12.89 o
   4   0   0        706.46        666.16        14.36 o
   5   0   0       4156.95       4253.86        72.63 o
   6   0   0       1765.49       2005.95        40.28 o
   7   0   0        257.71        229.99         7.16 o
   8   0   0        174.98        154.89         5.87 o
   9   0   0          4.19         12.80         2.29 o
  10   0   0        571.09        537.10        17.89 o
  11   0   0          5.98         18.72         2.80 o
  12   0   0         44.90         41.84         3.30 o
  13   0   0         26.86          8.72        10.51 o
  14   0   0        141.96        145.94        16.56 o
   2   1   0       3168.66       3053.01        68.96 o
   3   1   0          2.05          1.07         0.41 o
   4   1   0         64.11         41.54         1.84 o
   5   1   0        692.10        746.19        12.34 o
   6   1   0         53.45         68.05        10.32 o
   7   1   0         10.29          9.10         1.38 o
   8   1   0         24.64         25.78         1.76 o
   9   1   0        153.54        168.18         4.66 o
  10   1   0        279.01        292.39         8.02 o
  11   1   0        360.17        386.23        10.07 o
  12   1   0         40.12         43.02         2.49 o
  13   1   0          2.99          4.53         6.45 o
  14   1   0         11.96         -7.10         7.58 o
   2   2   0        108.90        118.62         2.32 o
   3   2   0        191.92        175.70         3.42 o
   4   2   0        695.96        536.03         8.05 o
   5   2   0       4268.22       4324.45       143.76 o
   6   2   0        498.09        495.76         8.66 o
   7   2   0          3.50          3.00         1.20 o
   8   2   0         43.54         39.38         2.20 o
   9   2   0        262.35        294.48         7.17 o
  10   2   0       1197.85       1312.91        24.12 o
  11   2   0        107.60        105.72         4.57 o
  12   2   0         91.81         93.85         4.38 o
  13   2   0        106.50         94.68         9.99 o
  14   2   0         78.32         58.58        21.56 o
   1   3   0        404.43        349.01         8.79 o
   2   3   0       2234.74       2218.58        27.10 o
   3   3   0       4832.04       4961.07        58.64 o
   4   3   0          1.79          2.91         0.76 o
   5   3   0        891.29        852.34        12.29 o
   6   3   0       2496.06       2538.66        31.08 o
   7   3   0        331.01        323.75         6.73 o
   8   3   0          0.68          0.43         1.73 o
   9   3   0        343.94        327.24         9.22 o
  10   3   0          1.86          3.20         1.77 o
  11   3   0        211.94        243.23         9.43 o
  12   3   0          0.11         -2.75         2.75 o
  13   3   0          4.69         -0.63         9.38 o
  14   3   0         33.15         38.67        10.46 o
   0   4   0         52.49         49.97         2.33 o
   1   4   0        773.95        667.28        10.17 o
   2   4   0       3982.64       3789.66        45.65 o
   3   4   0        481.71        507.25         6.83 o
   4   4   0        812.59        788.00        15.03 o
   5   4   0       1113.99       1209.31        17.87 o
   6   4   0        774.83        765.33        11.63 o
   7   4   0        258.75        264.57         5.15 o
   8   4   0        189.72        182.88         5.73 o
   9   4   0         41.13         36.92         2.65 o
  10   4   0         24.14         22.66         3.21 o
  11   4   0        369.17        402.65        26.54 o
  12   4   0        371.71        411.28        27.53 o
  13   4   0        247.15        226.28        15.12 o
  14   4   0         32.37         26.52        10.05 o
   1   5   0         19.95         16.90         2.48 o
   2   5   0       4671.61       4364.51        99.01 o
   3   5   0       8169.40       7924.66        99.33 o
   4   5   0       2235.96       2201.46        27.69 o
   5   5   0       1394.64       1433.02        20.53 o
   6   5   0        110.46         97.21         3.58 o
   7   5   0        359.79        401.54         8.05 o
   8   5   0         18.60         17.39         3.88 o
   9   5   0          4.07          5.77         2.20 o
  10   5   0         81.72         55.11        12.00 o
  11   5   0         35.74         25.56         6.74 o
  12   5   0          0.00         -0.18         5.63 o
  13   5   0         24.79          6.82         9.59 o
   0   6   0        906.23        850.72        18.89 o
   1   6   0       2321.27       2292.91        44.04 o
   2   6   0       1068.92       1096.54        17.05 o
   3   6   0        661.74        654.20         9.98 o
   4   6   0        492.55        508.50        13.97 o
   5   6   0        128.08        117.50         4.86 o
   6   6   0        146.48        136.31         5.48 o
   7   6   0        529.30        577.54        11.11 o
   8   6   0        533.44        568.34        13.01 o
   9   6   0        174.83        150.56         9.05 o
  10   6   0         58.00         50.13         6.93 o
  11   6   0         99.82         82.26         8.44 o
  12   6   0        351.52        396.02        21.59 o
  13   6   0         24.24         14.35         8.76 o
   1   7   0       1347.31       1454.57        20.70 o
   2   7   0         50.40         38.73         2.10 o
   3   7   0        434.61        495.40        17.16 o
   4   7   0       1228.49       1297.33        21.61 o
   5   7   0         63.95         45.78         2.99 o
   6   7   0        354.27        389.75         8.90 o
   7   7   0         53.39         44.03         4.01 o
   8   7   0       1283.07       1455.40        31.14 o
   9   7   0        114.97        113.86         6.93 o
  10   7   0          8.36         -1.30         5.46 o
  11   7   0         16.06         11.60         6.97 o
  12   7   0         76.09         47.86        13.67 o
  13   7   0        283.25        286.61        20.34 o
   0   8   0        312.07        282.15         8.64 o
   1   8   0        610.68        681.56        20.67 o
   2   8   0       1060.94       1150.78        19.44 o
   3   8   0       2658.06       2890.91        43.88 o
   4   8   0       1078.08       1110.42        39.25 o
   5   8   0         11.88         12.01         2.49 o
   6   8   0        273.56        271.94         7.95 o
   7   8   0          0.49         -2.32         3.22 o
   8   8   0        302.15        292.41        10.32 o
   9   8   0          0.18          1.28         3.55 o
  10   8   0         44.08         26.77         5.64 o
  11   8   0         17.19         15.34         6.57 o
  12   8   0         13.01          1.62        11.70 o
   1   9   0        271.45        276.30        10.00 o
   2   9   0        255.68        230.27         7.48 o
   3   9   0         23.40         24.40         2.78 o
   4   9   0        185.23        167.05         5.59 o
   5   9   0         28.04         25.27         2.99 o
   6   9   0          4.15          1.21         2.29 o
   7   9   0          1.79         -3.37         3.44 o
   8   9   0          0.16         -1.13         2.98 o
   9   9   0         50.20         36.69         5.87 o
  10   9   0         44.15         25.58         6.94 o
  11   9   0        178.87        168.88        13.35 o
  12   9   0         11.52         -3.28         7.42 o
   0  10   0         22.49         18.26         3.27 o
   1  10   0       2394.04       2826.34        46.70 o
   2  10   0        991.62       1123.81        27.30 o
   3  10   0        149.47        141.15         5.12 o
   4  10   0        311.62        306.78         8.60 o
   5  10   0          9.18          2.09         3.21 o
   6  10   0        708.26        783.24        20.35 o
   7  10   0         37.20         29.15         4.15 o
   8  10   0          1.40          2.13         3.90 o
   9  10   0          2.51          1.38         6.71 o
  10  10   0        163.59        144.32        12.38 o
  11  10   0         77.01         74.32        10.93 o
   1  11   0        361.57        387.06         9.71 o
   2  11   0         25.02         17.99         3.40 o
   3  11   0          0.42         -0.57         3.74 o
   4  11   0        443.04        439.60        17.03 o
   5  11   0       1124.33       1280.46        57.99 o
   6  11   0        512.68        568.87        51.73 o
   7  11   0          6.08         15.55         6.93 o
   8  11   0         28.95         14.68         8.21 o
   9  11   0         93.54        106.15        19.98 o
  10  11   0         29.25         30.40        10.47 o
   0  12   0          3.47          1.38         6.93 o
   1  12   0         69.59         50.88         7.94 o
   2  12   0         78.78         79.42         8.40 o
   3  12   0         40.45         17.43         6.79 o
   4  12   0        226.25        241.14        15.97 o
   5  12   0         66.32         54.60         8.85 o
   6  12   0         26.57         16.93         8.26 o
   7  12   0        144.69        160.80        14.68 o
   8  12   0         80.91         75.97        11.93 o
   9  12   0        311.36        343.26        26.98 o
   1  13   0          2.98         -3.62         6.38 o
   2  13   0          2.54          6.38         9.22 o
   3  13   0          1.74         15.55         8.26 o
   4  13   0         79.09         56.52        11.61 o
   5  13   0          1.19          2.71         6.38 o
   6  13   0        137.58        124.06        12.89 o
   7  13   0        162.40        146.44        17.11 o
   8  13   0         36.19         24.27        13.30 o
   0  14   0        238.79        281.28        24.41 o
   1  14   0         56.26         54.27         9.77 o
   2  14   0        229.44        262.20        18.03 o
   3  14   0         73.68         58.13        11.42 o
   4  14   0         61.94         40.74         9.59 o
   5  14   0         49.34         19.64        10.05 o
   6  14   0          6.93          6.84         9.63 o
   7  14   0         24.17         14.22        11.47 o
   1  15   0        347.42        459.70        27.57 o
   2  15   0        103.40        116.99        13.90 o
   3  15   0         76.42         69.41        12.48 o
   4  15   0         18.59         11.01         8.67 o
   5  15   0          0.08          6.84        13.21 o
   6  15   0          2.08         21.61        10.96 o
   0  16   0          0.00         -2.29        12.89 o
   1  16   0         24.15          9.63         8.76 o
   2  16   0         48.10         20.60        10.51 o
   3  16   0          0.04         -2.71        11.38 o
 -14   1   1         69.51         52.71         9.20 o
 -13   1   1          1.62         -5.74         5.74 o
 -12   1   1         27.77         18.51         5.79 o
 -11   1   1        206.41        191.94        15.16 o
 -10   1   1          8.05         17.05         1.61 o
  -9   1   1       1213.43       1174.60        19.18 o
  -8   1   1        238.09        260.00         5.11 o
  -7   1   1         43.16         41.90         1.97 o
  -6   1   1       3165.46       3440.87        47.88 o
  -5   1   1        860.45        768.58        11.87 o
  -4   1   1       6169.93       6045.22        82.55 o
  -3   1   1         12.07         14.22         0.68 o
  -2   1   1        569.51        526.14        11.60 o
   2   1   1          1.84          2.27         0.65 o
   3   1   1        518.91        493.07         8.21 o
   4   1   1       2542.57       2659.78        41.40 o
   5   1   1        509.19        447.01        10.39 o
   6   1   1         33.65         43.15         2.65 o
   7   1   1        400.81        389.58        11.77 o
   8   1   1        318.44        304.06         9.68 o
   9   1   1         14.43         14.95         3.67 o
  10   1   1          1.93          4.14         1.96 o
  11   1   1       1233.46       1356.45        63.11 o
  12   1   1         89.88         86.08         8.35 o
  13   1   1          9.23          5.39        10.71 o
  14   1   1        209.72        198.93        16.09 o
 -14   2   1        144.51        159.21        13.69 o
 -13   2   1          1.68          2.75         6.82 o
 -12   2   1        154.68        180.37        22.76 o
 -11   2   1        133.93        129.37         3.68 o
 -10   2   1        178.51        166.65        18.79 o
  -9   2   1       1677.97       1687.18        25.80 o
  -8   2   1        727.76        789.51        13.63 o
  -7   2   1        115.22        114.52         3.19 o
  -6   2   1        199.70        208.74         4.36 o
  -5   2   1       1458.96       1364.86        17.49 o
  -4   2   1      10268.05      10358.01       138.72 o
  -3   2   1        152.76        143.46         3.07 o
  -2   2   1       1082.03       1076.50        13.49 o
  -1   2   1       1496.22       1488.46        25.11 o
   1   2   1        374.26        356.14         6.56 o
   2   2   1       1023.72        911.45        11.89 o
   3   2   1       1840.66       1746.41        23.19 o
   4   2   1        153.27        149.58         4.73 o
   5   2   1        499.25        504.68         8.89 o
   6   2   1         34.45         27.24         1.98 o
   7   2   1        193.48        183.70         7.20 o
   8   2   1        448.04        467.78         9.64 o
   9   2   1        683.02        727.57        14.86 o
  10   2   1        108.04        110.21         7.75 o
  11   2   1        105.83        104.48         4.41 o
  12   2   1         72.95         72.01         3.92 o
  13   2   1          3.35         -4.07         7.34 o
  14   2   1         12.22         22.65        11.42 o
 -14   3   1         88.61         75.81        10.85 o
 -13   3   1          0.03         -4.14         8.31 o
 -12   3   1         12.74          9.58         2.23 o
 -11   3   1         26.27         22.27         5.53 o
 -10   3   1        774.14        819.69        22.25 o
  -9   3   1        113.08        105.90         6.01 o
  -8   3   1         13.03         15.80         3.46 o
  -7   3   1       1110.63       1084.61        15.00 o
  -6   3   1         60.52         68.24         2.13 o
  -5   3   1        801.15        833.30        12.16 o
  -4   3   1        936.54        974.84        14.63 o
  -3   3   1       2501.14       2506.18        32.36 o
  -2   3   1       1178.60       1136.20        18.83 o
  -1   3   1       1572.75       1483.18        20.99 o
   0   3   1        534.16        490.92         7.70 o
   1   3   1       1615.61       1536.51        26.86 o
   2   3   1       2253.62       2217.52        27.10 o
   3   3   1       2954.96       3079.52        39.25 o
   4   3   1          1.08          1.01         0.76 o
   5   3   1        147.20        113.93         3.42 o
   6   3   1        713.00        738.20        12.70 o
   7   3   1        719.08        764.14        13.99 o
   8   3   1         14.00         12.92         2.29 o
   9   3   1        221.70        226.25         6.64 o
  10   3   1        334.52        301.79        15.92 o
  11   3   1        224.24        223.26         8.30 o
  12   3   1          2.93          2.10         1.98 o
  13   3   1         75.65         44.19         8.06 o
  14   3   1         42.56         40.27        12.71 o
 -14   4   1          0.06         -0.96        10.99 o
 -13   4   1          1.52         -4.11         6.17 o
 -12   4   1          0.39         -0.61         2.98 o
 -11   4   1         65.76         56.76        14.18 o
 -10   4   1         48.88         31.71         5.07 o
  -9   4   1        140.57        105.69         5.19 o
  -8   4   1        259.37        247.70         6.42 o
  -7   4   1        305.33        292.72         6.99 o
  -6   4   1        237.77        243.15         5.41 o
  -5   4   1         19.08          9.66         2.04 o
  -4   4   1       1573.93       1671.39        22.69 o
  -3   4   1       1048.55        839.91        11.01 o
  -2   4   1       2558.29       2508.72        30.90 o
  -1   4   1       1387.08       1300.33        18.57 o
   0   4   1       6960.83       6566.15       107.61 o
   1   4   1       1090.09       1080.02        18.33 o
   2   4   1        271.37        225.45         3.84 o
   3   4   1       1045.79       1126.55        15.26 o
   4   4   1         12.30          9.01         2.11 o
   5   4   1        417.82        421.29         7.13 o
   6   4   1        157.70        143.38         9.20 o
   7   4   1        243.12        217.52         5.83 o
   8   4   1        769.16        760.82        15.72 o
   9   4   1        211.87        199.11         6.21 o
  10   4   1          3.51          3.80         2.56 o
  11   4   1          4.91          4.59         5.05 o
  12   4   1          0.04          0.28         2.39 o
  13   4   1        244.39        235.67        16.17 o
 -14   5   1        121.63         95.30        12.58 o
 -13   5   1         78.14         40.52         8.05 o
 -12   5   1        324.08        381.45        17.27 o
 -11   5   1         80.84         63.13        12.43 o
 -10   5   1        158.08        146.07        12.75 o
  -9   5   1        603.28        670.21        16.75 o
  -8   5   1         56.49         43.49         3.44 o
  -7   5   1         21.56         13.86         2.07 o
  -6   5   1         82.78         79.89         5.78 o
  -5   5   1        324.66        330.15         6.86 o
  -4   5   1        639.85        680.50        14.50 o
  -3   5   1       3208.02       3358.19        40.54 o
  -2   5   1        600.22        687.32        17.39 o
  -1   5   1       1970.59       1930.87        27.95 o
   0   5   1       7276.80       7578.78       170.60 o
   1   5   1        346.79        388.26        10.99 o
   2   5   1        759.64        799.79        10.68 o
   3   5   1        461.14        445.13         9.04 o
   4   5   1        129.28        132.56         3.15 o
   5   5   1         56.78         49.35         4.79 o
   6   5   1        444.34        472.41         9.15 o
   7   5   1       5227.11       5384.34        78.87 o
   8   5   1       1586.07       1722.99        30.92 o
   9   5   1        214.33        206.53        10.62 o
  10   5   1         74.68         73.78         6.84 o
  11   5   1         36.08         38.85         7.04 o
  12   5   1         20.22         27.65        11.26 o
  13   5   1        155.60        160.90        13.93 o
 -13   6   1         51.45         40.56         9.26 o
 -12   6   1          4.40         -3.17         6.36 o
 -11   6   1        180.02        164.07         9.36 o
 -10   6   1         55.83         39.04         4.11 o
  -9   6   1         92.14         90.49         3.81 o
  -8   6   1       1873.15       2093.03        32.36 o
  -7   6   1       1703.29       1799.87        31.46 o
  -6   6   1       1044.57       1129.08        22.81 o
  -5   6   1       2432.79       2503.20        33.97 o
  -4   6   1         90.19         75.69         2.19 o
  -3   6   1       1865.11       1895.51        25.99 o
  -2   6   1        546.67        538.39        10.44 o
  -1   6   1       2315.56       2284.11        32.71 o
   0   6   1       1404.70       1380.27        51.57 o
   1   6   1       2410.68       2521.83        36.51 o
   2   6   1       1651.30       1631.43        30.33 o
   3   6   1       2964.70       3240.69        47.58 o
   4   6   1        123.85         98.15         3.00 o
   5   6   1        363.04        377.08         7.32 o
   6   6   1        526.10        554.66        14.59 o
   7   6   1        599.88        633.73        12.42 o
   8   6   1          0.67          0.41         1.94 o
   9   6   1        702.26        769.78        44.46 o
  10   6   1          0.03          0.05         2.63 o
  11   6   1          0.26          1.43         4.40 o
  12   6   1         61.22         38.24         8.08 o
  13   6   1         38.51         17.43        10.83 o
 -13   7   1          7.42         -9.30        10.09 o
 -12   7   1        219.95        210.84        19.25 o
 -11   7   1         56.98         40.16         8.67 o
 -10   7   1         27.72         20.99         3.06 o
  -9   7   1         56.39         45.60         4.16 o
  -8   7   1       1057.97       1166.69        25.62 o
  -7   7   1        459.81        500.99        10.60 o
  -6   7   1        122.61        114.34         3.87 o
  -5   7   1          6.15          3.81         1.60 o
  -4   7   1        140.19        134.12         3.66 o
  -3   7   1        534.11        538.71         9.48 o
  -2   7   1         16.28         15.71         1.53 o
  -1   7   1         54.67         43.82         3.46 o
   0   7   1         48.10         52.28         2.73 o
   1   7   1        103.28        117.58         3.77 o
   2   7   1         89.86         92.11         3.33 o
   3   7   1        245.58        237.95         5.36 o
   4   7   1        225.81        239.89         6.63 o
   5   7   1        638.50        662.96        12.85 o
   6   7   1        447.75        464.70         9.32 o
   7   7   1         33.95         31.10         5.34 o
   8   7   1        167.33        156.36         5.92 o
   9   7   1        246.77        255.74        11.95 o
  10   7   1          2.26          3.51         6.18 o
  11   7   1         46.26         39.35         7.16 o
  12   7   1        270.25        267.55        21.95 o
 -12   8   1         22.79         20.75        10.05 o
 -11   8   1          9.97          2.22         5.37 o
 -10   8   1         28.78         25.78         5.03 o
  -9   8   1        445.66        470.56        16.31 o
  -8   8   1        220.23        215.19         9.52 o
  -7   8   1        527.25        527.02        25.97 o
  -6   8   1         24.20         21.59         2.35 o
  -5   8   1        157.92        136.32         4.15 o
  -4   8   1         61.69         52.70         2.98 o
  -3   8   1        590.18        609.11        11.43 o
  -2   8   1        521.43        568.31        13.26 o
  -1   8   1         17.35         11.82         2.04 o
   0   8   1         37.01         27.92         1.92 o
   1   8   1        690.04        711.74        13.31 o
   2   8   1        352.01        338.56         7.80 o
   3   8   1          2.75          0.30         2.08 o
   4   8   1        505.38        504.44        10.39 o
   5   8   1         15.77          9.03         2.19 o
   6   8   1          0.24          1.52         2.39 o
   7   8   1         10.34          2.51         2.88 o
   8   8   1         52.14         30.57         4.51 o
   9   8   1          1.05         -2.42         6.17 o
  10   8   1        131.58        132.82        10.99 o
  11   8   1        107.29         97.27        26.98 o
  12   8   1        135.78        110.89        11.60 o
 -12   9   1         14.80          4.34        10.71 o
 -11   9   1          0.15          4.31         6.03 o
 -10   9   1          0.16          4.13         6.14 o
  -9   9   1         20.01         14.68         4.57 o
  -8   9   1        221.76        226.71         8.34 o
  -7   9   1          2.45         -1.99         2.05 o
  -6   9   1        309.95        311.73         8.67 o
  -5   9   1          0.37          1.38         1.89 o
  -4   9   1        261.09        267.08        11.52 o
  -3   9   1        548.53        560.75        11.42 o
  -2   9   1       1199.24       1311.13        28.70 o
  -1   9   1         72.02         62.55         3.02 o
   0   9   1        226.72        214.17         6.61 o
   1   9   1         84.11         75.84         5.85 o
   2   9   1         96.74         89.83         4.30 o
   3   9   1        499.01        511.62        12.33 o
   4   9   1        276.94        259.63        10.74 o
   5   9   1         12.13         12.39         3.18 o
   6   9   1         37.62         26.57         3.32 o
   7   9   1         81.88         47.56         4.80 o
   8   9   1        169.23        148.06        18.51 o
   9   9   1        326.54        328.75        21.54 o
  10   9   1         46.70         31.81         9.31 o
  11   9   1          4.99         -0.80         7.97 o
 -11  10   1        225.90        215.72        42.69 o
 -10  10   1          2.24         -6.26         7.14 o
  -9  10   1         12.36          2.82         5.23 o
  -8  10   1         24.61         13.59         3.15 o
  -7  10   1         17.21          7.13         3.21 o
  -6  10   1         17.49         12.05         3.16 o
  -5  10   1        214.57        188.65        11.38 o
  -4  10   1         86.82         66.73         7.52 o
  -3  10   1        437.58        458.94         9.93 o
  -2  10   1        149.36        146.51         5.23 o
  -1  10   1          0.34          1.51         2.01 o
   0  10   1         98.02         83.23        10.14 o
   1  10   1         11.11          8.71         5.07 o
   2  10   1        103.10        100.66         4.34 o
   3  10   1         26.30         24.06         5.05 o
   4  10   1         17.68         10.58         2.60 o
   5  10   1        525.39        625.18        21.01 o
   6  10   1        358.19        333.25        19.75 o
   7  10   1          3.19         -1.73         5.19 o
   8  10   1          8.32          2.00         4.37 o
   9  10   1        388.33        411.45        20.58 o
  10  10   1         57.91         35.68         8.84 o
  11  10   1        202.03        202.06        17.12 o
 -10  11   1        233.85        316.70        17.41 o
  -9  11   1          5.00          5.96         9.22 o
  -8  11   1         16.26          2.29         6.93 o
  -7  11   1        308.70        306.37        55.74 o
  -6  11   1         15.64         11.66         5.17 o
  -5  11   1        631.63        654.98        40.99 o
  -4  11   1          4.27          6.05         2.71 o
  -3  11   1        109.77         94.86         5.61 o
  -2  11   1        651.20        696.68        15.12 o
  -1  11   1          1.56          3.43         2.44 o
   0  11   1       1255.50       1503.08        25.23 o
   1  11   1         20.31         16.27         2.86 o
   2  11   1        718.70        818.37        20.58 o
   3  11   1         90.70         87.83         5.38 o
   4  11   1        446.65        472.43        17.39 o
   5  11   1        114.13        122.63        11.38 o
   6  11   1         28.94          6.38         6.84 o
   7  11   1          0.04         -2.71         5.92 o
   8  11   1          0.33         -4.13         7.85 o
   9  11   1         59.47         51.28         8.34 o
  10  11   1        188.37        188.22        16.18 o
 -10  12   1          7.55          5.96        10.96 o
  -9  12   1          3.20         13.26        10.60 o
  -8  12   1         10.53          4.59         7.80 o
  -7  12   1        152.06        137.77        12.57 o
  -6  12   1        556.73        620.55        30.97 o
  -5  12   1         66.35         74.14         9.96 o
  -4  12   1        108.06        109.70        10.78 o
  -3  12   1        129.21        102.63        10.41 o
  -2  12   1        505.81        593.12        26.06 o
  -1  12   1        452.03        515.49        22.39 o
   0  12   1        349.57        366.66        18.86 o
   1  12   1         35.97         30.28         8.72 o
   2  12   1          6.35          7.29         6.38 o
   3  12   1          0.54         -3.62         5.96 o
   4  12   1        189.09        170.16        13.40 o
   5  12   1         27.50         11.47         8.72 o
   6  12   1        152.98        150.11        14.18 o
   7  12   1         15.61          1.84         8.67 o
   8  12   1        103.26         95.38        14.22 o
   9  12   1          2.81         10.05         9.08 o
  -9  13   1         96.99         90.84        15.51 o
  -8  13   1          0.08         10.60        12.43 o
  -7  13   1          5.05         -8.67         8.67 o
  -6  13   1          6.86         11.47        10.14 o
  -5  13   1         39.38         37.53         9.73 o
  -4  13   1         21.39          5.05         5.96 o
  -3  13   1         92.26         75.61         9.31 o
  -2  13   1          1.29          5.55         6.88 o
  -1  13   1          1.46         -5.05         6.47 o
   0  13   1        193.93        186.18        14.59 o
   1  13   1        161.87        160.25        12.48 o
   2  13   1          8.88          5.05         6.47 o
   3  13   1         96.30         91.25        10.23 o
   4  13   1         72.77         63.82        10.60 o
   5  13   1        104.30         82.08        10.87 o
   6  13   1         43.35         18.35         8.63 o
   7  13   1          0.45         10.60         9.63 o
   8  13   1          1.18         24.27        13.30 o
  -7  14   1         44.99         38.03        14.27 o
  -6  14   1         22.11         13.26        10.60 o
  -5  14   1         22.04         16.93         8.63 o
  -4  14   1         13.62         11.88         7.39 o
  -3  14   1        179.72        182.69        15.05 o
  -2  14   1         34.23         12.34         7.39 o
  -1  14   1          2.12          4.13         7.85 o
   0  14   1        173.54        210.26        16.79 o
   1  14   1          0.37          9.63         8.26 o
   2  14   1         44.66         24.27         7.39 o
   3  14   1          1.03         -0.46         7.43 o
   4  14   1         55.80         42.12        10.55 o
   5  14   1         63.69         50.88        13.76 o
   6  14   1         61.72         56.52        11.93 o
   7  14   1          0.72         -6.84         9.18 o
  -6  15   1          4.49         -4.13        10.09 o
  -5  15   1          1.41         18.72        13.35 o
  -4  15   1          0.08         -5.05         7.80 o
  -3  15   1         39.87         34.96        11.38 o
  -2  15   1         42.96         44.96        12.34 o
  -1  15   1         37.48         23.86         9.63 o
   0  15   1         67.61         51.48        11.06 o
   1  15   1         35.38         28.44        10.51 o
   2  15   1        121.36        117.91        15.83 o
   3  15   1         22.52          9.13         8.26 o
   4  15   1          0.17         -6.38        12.34 o
   5  15   1        103.27         93.32        14.91 o
  -3  16   1         45.89         46.70        12.89 o
  -2  16   1        163.26        158.60        17.25 o
  -1  16   1        109.44        110.15        15.74 o
   0  16   1          0.21          0.92         9.68 o
   1  16   1         77.26         48.77        12.85 o
   2  16   1         44.93         39.91        12.71 o
   3  16   1         47.42         41.29        11.56 o
 -14   0   2          6.07         16.06        10.96 o
 -13   0   2          0.83          9.63        13.30 o
 -12   0   2         27.63         41.29        13.21 o
 -11   0   2        123.39        116.99        14.36 o
 -10   0   2          0.50         -4.13         4.13 o
  -9   0   2        288.29        303.26        14.91 o
  -8   0   2        708.93        770.58        26.15 o
  -7   0   2          0.14         -0.46         2.34 o
  -6   0   2       1694.05       1796.79        45.42 o
  -5   0   2      11233.90      12239.12       232.24 o
  -4   0   2        301.13        395.11        10.23 o
  -3   0   2        112.74        116.99         2.80 o
  -2   0   2        929.31        829.94        14.82 o
   0   0   2       1226.65       1302.58        30.92 o
   1   0   2       5435.28       5482.86       126.90 o
   2   0   2       1393.28       1302.58        32.48 o
   3   0   2       2222.35       2194.37        54.18 o
   4   0   2          3.15          4.59         2.29 o
   5   0   2      13474.53      13903.50       328.31 o
   6   0   2       9986.91      10333.92       200.31 o
   7   0   2        868.54        852.33        20.00 o
   8   0   2        150.46        155.39         6.93 o
   9   0   2       1903.68       1954.47        47.35 o
  10   0   2        164.82        203.52        10.37 o
  11   0   2        729.72        843.57        34.82 o
  12   0   2         19.54         19.27         5.09 o
  13   0   2         28.17         19.27        17.85 o
  14   0   2        154.93        173.51        18.63 o
 -14   1   2          1.59          8.43         7.92 o
 -13   1   2         46.39         26.41        13.74 o
 -12   1   2          8.93          4.14         4.61 o
 -11   1   2          0.03         -1.93         5.05 o
 -10   1   2       2918.12       3309.62        91.37 o
  -9   1   2        321.21        341.18        11.47 o
  -8   1   2        299.95        280.65         9.37 o
  -7   1   2         62.69         58.54         6.47 o
  -6   1   2       2113.30       2286.09        34.41 o
  -5   1   2       5565.90       5684.24        78.85 o
  -4   1   2       2241.23       1994.84        26.96 o
  -3   1   2         71.66         64.68         1.22 o
  -2   1   2        251.64        246.21         3.55 o
  -1   1   2      10180.25       9851.97       221.09 o
   0   1   2       1768.82       1680.99        42.14 o
   1   1   2       1954.17       1891.58        23.28 o
   2   1   2        857.47        795.80        11.97 o
   3   1   2       4174.94       4507.79        61.00 o
   4   1   2       1381.47       1247.75        20.00 o
   5   1   2         69.60         81.80         4.68 o
   6   1   2        120.22        112.29         3.69 o
   7   1   2       1145.76       1120.70        21.70 o
   8   1   2          1.02          0.46         1.38 o
   9   1   2        854.70        971.80        29.55 o
  10   1   2        255.26        225.79         7.69 o
  11   1   2          7.82          6.30         2.73 o
  12   1   2          9.25         10.23         3.67 o
  13   1   2         15.61          0.87         7.64 o
  14   1   2         29.44         34.61        12.04 o
 -14   2   2         69.90         57.74        10.29 o
 -13   2   2         20.07         15.94         7.11 o
 -12   2   2          0.20         -1.25         4.21 o
 -11   2   2        147.44        120.84        12.25 o
 -10   2   2         68.26         83.26        18.17 o
  -9   2   2        113.41        110.49        13.26 o
  -8   2   2        349.90        336.81         7.07 o
  -7   2   2        508.46        543.79         9.98 o
  -6   2   2        300.99        309.83         5.26 o
  -5   2   2        609.14        595.27         8.48 o
  -4   2   2       8845.21       8716.29       117.63 o
  -3   2   2       3705.75       3483.85        44.27 o
  -2   2   2       3425.51       3215.63        35.95 o
  -1   2   2       4978.47       4937.71        57.12 o
   0   2   2       5715.40       5605.50        63.92 o
   1   2   2       4981.77       4986.11        54.26 o
   2   2   2       1483.22       1441.79        17.98 o
   3   2   2        261.27        278.20         4.78 o
   4   2   2        685.14        756.13        11.75 o
   5   2   2        713.52        790.90        12.71 o
   6   2   2        503.90        564.23        11.23 o
   7   2   2        124.41        125.16         4.78 o
   8   2   2        145.69        138.09         6.61 o
   9   2   2          5.71          8.55         2.05 o
  10   2   2        412.96        446.51        10.55 o
  11   2   2        230.22        266.13         8.66 o
  12   2   2         47.92         46.92         4.38 o
  13   2   2         45.33         22.08         9.38 o
 -14   3   2         49.94         35.96         9.22 o
 -13   3   2        135.15        107.20        13.50 o
 -12   3   2         26.04         20.06         6.18 o
 -11   3   2         41.05         46.07         8.49 o
 -10   3   2        270.90        264.91        21.72 o
  -9   3   2        467.87        479.56        10.15 o
  -8   3   2       1063.65       1136.08        17.66 o
  -7   3   2          1.91          2.46         1.11 o
  -6   3   2       1962.17       1938.74        24.65 o
  -5   3   2       1969.08       1988.91        24.96 o
  -4   3   2        252.06        272.09         8.85 o
  -3   3   2       1381.05       1499.99        28.26 o
  -2   3   2       7000.37       6758.14        79.67 o
  -1   3   2        101.40        107.26         2.21 o
   0   3   2       9956.30       9751.61       118.64 o
   1   3   2        478.59        419.10         6.12 o
   2   3   2       1790.39       1621.83        21.12 o
   3   3   2       5640.04       5554.21        65.95 o
   4   3   2       1599.83       1615.52        23.71 o
   5   3   2         22.12         18.32         2.48 o
   6   3   2        309.44        340.56         7.17 o
   7   3   2        325.88        332.92         7.94 o
   8   3   2        273.76        296.62         7.93 o
   9   3   2          1.34          4.80         2.52 o
  10   3   2        640.05        691.98        18.33 o
  11   3   2        295.04        337.16         9.64 o
  12   3   2        328.01        392.35        13.10 o
  13   3   2         37.29         19.86         8.01 o
 -14   4   2         12.42         15.76        12.85 o
 -13   4   2        620.33        706.89        33.24 o
 -12   4   2        195.82        167.94        11.26 o
 -11   4   2          0.25          1.76         2.12 o
 -10   4   2         99.24         87.20        14.02 o
  -9   4   2        139.30        132.19        10.37 o
  -8   4   2       2785.67       2954.20        37.86 o
  -7   4   2        739.04        779.78        11.75 o
  -6   4   2        111.14         95.09         5.99 o
  -5   4   2         99.74         95.64         2.91 o
  -4   4   2          1.02          0.78         1.61 o
  -3   4   2        878.56        853.81        12.30 o
  -2   4   2        490.40        452.99         9.59 o
  -1   4   2       4692.34       4606.23        94.51 o
   0   4   2       1419.91       1344.58        33.01 o
   1   4   2       2004.77       1924.42        30.07 o
   2   4   2         71.27         45.45         3.21 o
   3   4   2        196.76        250.92         4.40 o
   4   4   2       4944.20       5275.26        67.76 o
   5   4   2        193.40        174.81         7.11 o
   6   4   2        325.25        332.99         6.76 o
   7   4   2         71.80         64.34         3.58 o
   8   4   2        485.70        465.13        11.04 o
   9   4   2        156.97        150.58         6.68 o
  10   4   2         52.31         52.91         4.31 o
  11   4   2          6.12          2.25         2.39 o
  12   4   2         49.13         47.60         4.40 o
  13   4   2          2.57          0.31         7.41 o
 -14   5   2         26.25         23.22        11.62 o
 -13   5   2         56.26         44.66        13.42 o
 -12   5   2        118.42        122.68        10.35 o
 -11   5   2        344.77        347.59        47.25 o
 -10   5   2        533.06        623.49        14.13 o
  -9   5   2        288.36        276.24        13.53 o
  -8   5   2       1112.19       1234.67        19.67 o
  -7   5   2          8.40          6.06         1.27 o
  -6   5   2         24.76         23.25         1.58 o
  -5   5   2        167.73        195.67         4.00 o
  -4   5   2        545.04        590.22         9.01 o
  -3   5   2        846.40        881.58        12.21 o
  -2   5   2        752.31        704.33        11.63 o
  -1   5   2         11.47         18.81         1.57 o
   0   5   2        575.56        545.33        11.01 o
   1   5   2          3.30          2.06         0.97 o
   2   5   2       4733.46       4711.23        56.14 o
   3   5   2       1243.89       1219.89        16.38 o
   4   5   2        345.70        345.42         5.90 o
   5   5   2       1614.64       1676.85        24.44 o
   6   5   2        294.45        297.34         7.04 o
   7   5   2       2044.93       2182.35        34.14 o
   8   5   2       1343.96       1458.42        45.58 o
   9   5   2       1235.48       1379.08        34.77 o
  10   5   2        208.76        198.83        10.09 o
  11   5   2        227.17        224.22        10.04 o
  12   5   2          8.93         17.37        15.76 o
  13   5   2          5.02          3.90         7.33 o
 -13   6   2          1.97          1.66         6.32 o
 -12   6   2         89.39         86.18         9.12 o
 -11   6   2          4.36          3.62         2.80 o
 -10   6   2          0.39         -0.47         2.18 o
  -9   6   2        745.65        822.86        36.70 o
  -8   6   2          1.07          5.10         2.96 o
  -7   6   2       3884.95       4308.01        60.77 o
  -6   6   2          7.63          2.54         1.53 o
  -5   6   2        295.32        313.37         6.02 o
  -4   6   2        331.70        366.50         6.08 o
  -3   6   2        634.76        562.10         9.25 o
  -2   6   2       2618.15       2723.47        42.32 o
  -1   6   2          7.35         12.94         3.46 o
   0   6   2        419.52        456.78         9.63 o
   1   6   2        957.39       1089.23        34.04 o
   2   6   2       1954.39       2093.76        28.18 o
   3   6   2        113.52        129.02         3.65 o
   4   6   2         21.40         17.84         3.17 o
   5   6   2        194.97        181.04         4.68 o
   6   6   2         20.70         15.67         2.32 o
   7   6   2        706.81        750.46        14.37 o
   8   6   2        393.10        424.04        25.37 o
   9   6   2          9.43          6.27         4.59 o
  10   6   2         85.82         73.04         6.32 o
  11   6   2          0.22         -3.17        10.51 o
  12   6   2         63.00         42.49         8.24 o
  13   6   2         25.19         18.79         9.40 o
 -13   7   2        194.82        199.19        28.17 o
 -12   7   2          1.29          3.37         9.21 o
 -11   7   2        124.56         80.15        18.40 o
 -10   7   2         18.11         10.57         3.06 o
  -9   7   2         60.38         41.65         7.78 o
  -8   7   2         18.26         14.35         2.14 o
  -7   7   2       2122.32       2248.68        35.14 o
  -6   7   2         10.77         10.82         2.01 o
  -5   7   2        324.83        297.03         6.00 o
  -4   7   2        637.59        624.46        11.29 o
  -3   7   2          0.12          0.99         1.19 o
  -2   7   2       5484.67       5861.69        77.05 o
  -1   7   2        809.85        780.15        13.54 o
   0   7   2         44.45         31.56         2.61 o
   1   7   2         24.08         21.52         1.96 o
   2   7   2        297.65        301.05         7.46 o
   3   7   2         68.18         72.67         2.58 o
   4   7   2        338.71        369.38         7.41 o
   5   7   2         74.61         58.45         3.38 o
   6   7   2        144.46        125.49        12.55 o
   7   7   2          0.62          4.59         1.88 o
   8   7   2        218.91        211.91         8.10 o
   9   7   2          0.11          0.65         3.42 o
  10   7   2         69.73         70.02         9.57 o
  11   7   2        101.60        115.51        18.81 o
  12   7   2        154.74        128.45        12.53 o
 -12   8   2          2.30          2.34         7.66 o
 -11   8   2          9.86         11.69         6.03 o
 -10   8   2          2.39          2.90         3.74 o
  -9   8   2         26.82         18.60         2.95 o
  -8   8   2          3.91          5.79         2.43 o
  -7   8   2         13.46          9.31         2.38 o
  -6   8   2         30.73         25.08         2.34 o
  -5   8   2        182.63        174.42         9.66 o
  -4   8   2        435.23        423.54         8.90 o
  -3   8   2       1181.05       1265.92        25.10 o
  -2   8   2       1327.42       1378.11        22.40 o
  -1   8   2         29.50         38.34         4.40 o
   0   8   2        518.42        575.26        11.25 o
   1   8   2          8.29         13.70         2.14 o
   2   8   2        102.31        102.87         3.52 o
   3   8   2        806.50        825.15        15.37 o
   4   8   2          1.11         -1.62         1.62 o
   5   8   2        433.91        420.58         8.99 o
   6   8   2        115.73        123.83         5.23 o
   7   8   2        239.10        231.26        19.31 o
   8   8   2        240.32        274.38        16.08 o
   9   8   2        578.86        688.13        35.67 o
  10   8   2        142.44        140.30         9.19 o
  11   8   2          0.02          0.80         6.60 o
  12   8   2         10.34          1.60         7.86 o
 -12   9   2          0.02          3.52         8.67 o
 -11   9   2         51.21         45.66         9.56 o
 -10   9   2        130.92        135.89        25.85 o
  -9   9   2        287.71        260.58        11.97 o
  -8   9   2        169.33        176.17         9.45 o
  -7   9   2        131.13        125.38        10.35 o
  -6   9   2        787.90        908.96        21.33 o
  -5   9   2        423.35        447.63        10.20 o
  -4   9   2       1439.44       1571.60        27.31 o
  -3   9   2         63.59         66.16         3.17 o
  -2   9   2        252.93        254.57         6.51 o
  -1   9   2         81.68         79.08         5.00 o
   0   9   2        130.04        136.83         5.77 o
   1   9   2         32.27         24.68         2.51 o
   2   9   2        231.21        254.26        14.70 o
   3   9   2        689.04        696.59        14.77 o
   4   9   2         23.98         10.97         2.20 o
   5   9   2        263.81        252.00         6.48 o
   6   9   2        132.73        118.88         6.49 o
   7   9   2        111.85        117.15         6.12 o
   8   9   2         13.08          4.73         7.32 o
   9   9   2         27.97         18.92         6.96 o
  10   9   2          0.30         -1.60         6.12 o
  11   9   2          2.79          8.23         7.95 o
 -11  10   2         38.14         29.89         9.28 o
 -10  10   2         30.62         30.60        11.54 o
  -9  10   2         84.71         94.84        14.15 o
  -8  10   2        192.69        182.24        10.27 o
  -7  10   2        293.18        302.33        11.84 o
  -6  10   2        533.96        582.28        15.39 o
  -5  10   2        355.15        352.07        10.81 o
  -4  10   2        120.01         94.97         4.23 o
  -3  10   2         60.32         54.52         3.57 o
  -2  10   2         10.04         10.46         3.46 o
  -1  10   2        337.39        355.39         8.27 o
   0  10   2        790.11        838.65        17.09 o
   1  10   2          2.31          4.79         2.43 o
   2  10   2          6.72          1.84         2.56 o
   3  10   2        158.60        183.56         6.57 o
   4  10   2        875.80        991.78        24.19 o
   5  10   2        806.92        886.91        24.45 o
   6  10   2         48.42         35.19         5.22 o
   7  10   2        142.93        120.13        27.39 o
   8  10   2         68.47         58.85         7.33 o
   9  10   2          2.80          8.36         6.85 o
  10  10   2        125.81        102.27        11.33 o
  11  10   2        147.54        130.25        14.78 o
 -11  11   2        256.02        314.83        19.81 o
 -10  11   2          6.33         10.05         8.67 o
  -9  11   2         24.06         14.22         9.22 o
  -8  11   2         26.29         11.88         8.26 o
  -7  11   2          1.51          5.74         5.17 o
  -6  11   2        182.24        153.69        15.60 o
  -5  11   2         67.01         41.79         5.17 o
  -4  11   2         41.44         35.76         4.70 o
  -3  11   2          2.54         -1.52         3.00 o
  -2  11   2          3.57         -2.13         2.51 o
  -1  11   2         10.77          2.62         2.89 o
   0  11   2       4366.46       5364.60        87.61 o
   1  11   2        435.48        492.47        12.76 o
   2  11   2          0.04          0.45         2.94 o
   3  11   2        527.97        603.32        18.91 o
   4  11   2          2.80          5.05         5.96 o
   5  11   2         26.94         14.22         6.47 o
   6  11   2        121.60         99.19        11.10 o
   7  11   2        276.95        276.97        19.96 o
   8  11   2         94.44         68.20         8.76 o
   9  11   2         40.68         48.78        25.26 o
  10  11   2        120.23        104.89        19.61 o
 -10  12   2          0.50        -11.93        11.93 o
  -9  12   2         19.88          4.59         9.63 o
  -8  12   2          2.20          2.29         8.72 o
  -7  12   2         22.46         19.64         7.39 o
  -6  12   2          8.36         14.22         6.93 o
  -5  12   2        465.86        557.15        27.30 o
  -4  12   2        197.57        188.52        12.94 o
  -3  12   2         21.86         11.01         5.96 o
  -2  12   2         84.27         60.10         7.29 o
  -1  12   2        312.51        338.57        24.64 o
   0  12   2        312.31        298.03        14.04 o
   1  12   2        278.84        272.70        15.55 o
   2  12   2        406.31        410.57        27.76 o
   3  12   2          6.52         12.80         6.88 o
   4  12   2         92.78         65.88         9.04 o
   5  12   2        183.23        185.58        14.59 o
   6  12   2        145.17        127.40        12.57 o
   7  12   2         38.75         32.21         8.26 o
   8  12   2         14.96          9.13         8.67 o
   9  12   2         26.20         14.22        10.51 o
  -9  13   2         17.09          2.29        11.06 o
  -8  13   2         14.33          6.38        10.05 o
  -7  13   2         56.05         54.27        12.94 o
  -6  13   2        225.08        255.31        18.49 o
  -5  13   2         10.30          5.05         9.63 o
  -4  13   2        112.27        105.70        10.14 o
  -3  13   2        262.89        311.52        18.90 o
  -2  13   2         79.33         65.19        10.74 o
  -1  13   2        291.45        334.59        17.25 o
   0  13   2         42.92         28.90         7.85 o
   1  13   2         34.16         16.93         6.88 o
   2  13   2        215.67        210.26        14.91 o
   3  13   2         21.87         11.88         6.93 o
   4  13   2          0.36         -4.59         7.80 o
   5  13   2         21.17         16.06         8.26 o
   6  13   2          4.64          5.55         7.89 o
   7  13   2          3.04         13.72        10.14 o
   8  13   2         24.78         21.61        10.55 o
  -7  14   2         10.12          5.05        10.60 o
  -6  14   2        196.24        193.84        19.09 o
  -5  14   2         36.20         16.56         9.59 o
  -4  14   2         21.23          7.75         7.29 o
  -3  14   2          4.58         -3.26         6.93 o
  -2  14   2         48.62         24.68         8.30 o
  -1  14   2         64.07         59.78        10.28 o
   0  14   2         14.65          6.38         9.63 o
   1  14   2        119.32        116.53        13.40 o
   2  14   2          1.72          3.62         6.88 o
   3  14   2         14.65         11.88         7.39 o
   4  14   2         13.06         15.19        11.01 o
   5  14   2        111.43         98.36        13.58 o
   6  14   2        320.04        369.14        27.16 o
   7  14   2         10.59         11.01        13.81 o
  -6  15   2          2.11         -3.26        10.09 o
  -5  15   2          0.16         -3.26        12.89 o
  -4  15   2         46.07         47.25        10.60 o
  -3  15   2         29.98         19.27        10.14 o
  -2  15   2         15.94         -6.38         8.67 o
  -1  15   2          1.10         -0.92         6.93 o
   0  15   2         31.05         18.35        10.09 o
   1  15   2        268.34        298.03        21.43 o
   2  15   2         22.93         13.72         9.68 o
   3  15   2         53.47         54.60        12.34 o
   4  15   2        116.44        100.47        13.76 o
   5  15   2        165.53        155.94        18.72 o
  -3  16   2        263.68        301.74        24.55 o
  -2  16   2         20.82          2.71        10.46 o
  -1  16   2          1.71         -5.05         9.13 o
   0  16   2        103.37         79.42        12.98 o
   1  16   2          5.05         12.80         9.63 o
   2  16   2          2.07         -2.71        13.72 o
 -14   1   3        304.93        382.56        19.33 o
 -13   1   3         26.22         27.05        14.91 o
 -12   1   3         40.84         40.13         8.35 o
 -11   1   3        417.98        365.70        16.52 o
 -10   1   3        129.72        120.89         6.83 o
  -9   1   3          0.13         -2.58         2.75 o
  -8   1   3          0.58          0.92         3.42 o
  -7   1   3        131.90        118.06         4.59 o
  -6   1   3       2047.07       2172.72        36.38 o
  -5   1   3          1.33         -0.13         1.15 o
  -4   1   3        445.61        435.71         6.33 o
  -3   1   3       2963.91       2829.70        33.84 o
  -2   1   3       3489.67       3292.69        36.38 o
  -1   1   3       3775.39       3840.93        41.96 o
   0   1   3       3270.49       3186.72        40.61 o
   1   1   3       2701.25       2577.63        46.93 o
   2   1   3        122.94        133.55         2.81 o
   3   1   3          5.76          9.90         1.28 o
   4   1   3        769.13        712.83        11.32 o
   5   1   3       1758.73       1758.72        28.49 o
   6   1   3       2232.11       2270.20        46.04 o
   7   1   3        837.68        807.90        19.81 o
   8   1   3         82.48         86.80         3.96 o
   9   1   3        754.40        788.09        16.56 o
  10   1   3         37.19         47.25         3.68 o
  11   1   3        431.73        485.48        15.12 o
  12   1   3          0.95          0.58         3.22 o
  13   1   3          9.38         -7.29         7.46 o
 -14   2   3          0.01          5.75         8.13 o
 -13   2   3          6.81         -1.66         5.16 o
 -12   2   3        237.80        234.97        14.02 o
 -11   2   3         69.77         49.05         6.45 o
 -10   2   3        153.66        173.78         9.68 o
  -9   2   3        100.00         75.53         4.44 o
  -8   2   3        370.21        363.57        12.16 o
  -7   2   3        139.32        133.98         3.32 o
  -6   2   3         46.22         45.83         1.74 o
  -5   2   3          1.54          1.19         0.46 o
  -4   2   3       1055.07        952.38        12.40 o
  -3   2   3       5483.26       5763.18        64.26 o
  -2   2   3       7650.55       7249.81        78.39 o
  -1   2   3       1918.46       1929.16        45.21 o
   0   2   3       7075.65       7170.99        74.39 o
   1   2   3      10514.09      10117.66       112.04 o
   2   2   3        162.51        147.00         3.31 o
   3   2   3         24.05         15.96         1.52 o
   4   2   3        433.75        443.16         8.88 o
   5   2   3        756.34        779.38        23.35 o
   6   2   3        303.78        324.55         8.44 o
   7   2   3        888.39        880.57        18.35 o
   8   2   3        352.44        320.19        17.07 o
   9   2   3         20.83         20.15         3.74 o
  10   2   3        630.39        671.98        17.85 o
  11   2   3         33.45         25.86         3.48 o
  12   2   3         98.68         91.59         7.43 o
  13   2   3         19.24         11.18         7.63 o
 -14   3   3          0.02         -1.94         9.25 o
 -13   3   3        278.73        268.87        15.06 o
 -12   3   3         83.00         88.15         8.58 o
 -11   3   3         50.71         34.85         7.62 o
 -10   3   3         28.94          3.76         5.71 o
  -9   3   3       1695.32       1804.90        26.17 o
  -8   3   3        857.43        909.57        15.54 o
  -7   3   3        206.98        206.18         8.56 o
  -6   3   3         73.65         61.63         2.02 o
  -5   3   3       3770.42       3798.75        45.70 o
  -4   3   3       2100.67       2029.99        25.94 o
  -3   3   3        418.68        486.34        11.81 o
  -2   3   3        174.33        168.27         3.06 o
  -1   3   3         71.58         78.06         1.87 o
   0   3   3       1094.59       1034.09        13.22 o
   1   3   3        536.21        544.60         7.50 o
   2   3   3        446.85        440.08         6.91 o
   3   3   3        217.71        200.25         3.79 o
   4   3   3        338.95        349.94         5.92 o
   5   3   3         39.51         49.25         2.78 o
   6   3   3        529.81        552.88        10.80 o
   7   3   3        210.07        201.42         6.07 o
   8   3   3         53.44         43.21         7.09 o
   9   3   3         31.46         28.55         3.18 o
  10   3   3          0.09         -0.17         2.29 o
  11   3   3        136.59        126.35         6.23 o
  12   3   3        277.61        338.34        13.56 o
  13   3   3         24.09         15.48         8.14 o
 -14   4   3        231.52        233.89        20.97 o
 -13   4   3         59.39         42.80         8.17 o
 -12   4   3         55.44         47.92         8.65 o
 -11   4   3         30.20         41.81         7.16 o
 -10   4   3        283.19        272.11        11.31 o
  -9   4   3       1434.04       1516.84        23.99 o
  -8   4   3        115.44         96.09         3.03 o
  -7   4   3        505.12        493.00         8.92 o
  -6   4   3        147.91        132.05         5.37 o
  -5   4   3        912.56        865.08        13.29 o
  -4   4   3        107.44        104.23         5.67 o
  -3   4   3         25.94         27.98         1.28 o
  -2   4   3        723.51        796.53        11.50 o
  -1   4   3        450.00        441.30         7.29 o
   0   4   3        361.84        330.73         5.87 o
   1   4   3        346.85        290.70         4.64 o
   2   4   3        898.44        773.98         9.66 o
   3   4   3       4430.45       4734.93        54.96 o
   4   4   3         90.41         81.13         2.58 o
   5   4   3        970.38        984.22        16.64 o
   6   4   3       1710.91       1776.92        28.69 o
   7   4   3         73.47         64.50         3.31 o
   8   4   3        324.65        326.34         8.31 o
   9   4   3        558.83        588.36        16.05 o
  10   4   3         44.29         50.26         8.07 o
  11   4   3        336.41        374.59        47.09 o
  12   4   3         16.96         26.49         5.92 o
  13   4   3          5.25         -1.37         9.15 o
 -14   5   3         79.28         71.42        10.23 o
 -13   5   3         30.35         12.47        10.09 o
 -12   5   3         12.48          2.52         6.10 o
 -11   5   3        493.41        525.69        13.54 o
 -10   5   3        118.95        119.53        12.73 o
  -9   5   3         78.50         79.95         6.26 o
  -8   5   3       1594.84       1698.04        24.32 o
  -7   5   3        734.60        765.48        15.37 o
  -6   5   3        919.23        951.71        14.46 o
  -5   5   3       2061.10       2201.60        28.94 o
  -4   5   3         15.06         13.73         1.81 o
  -3   5   3         35.79         37.10         2.12 o
  -2   5   3        301.14        317.24        12.98 o
  -1   5   3         35.82         31.77         1.62 o
   0   5   3          9.10         16.93         1.42 o
   1   5   3        775.35        763.54        11.09 o
   2   5   3        922.43        993.41        13.37 o
   3   5   3        404.52        414.93         6.78 o
   4   5   3        387.63        375.96         8.69 o
   5   5   3        109.03        102.16         2.96 o
   6   5   3         68.78         57.36         3.21 o
   7   5   3          0.14         -1.34         2.13 o
   8   5   3        232.52        237.59         7.37 o
   9   5   3         15.60         16.97         3.01 o
  10   5   3         11.19          2.31         3.38 o
  11   5   3         48.79         47.25         6.45 o
  12   5   3         38.27         34.73         5.45 o
  13   5   3         54.14         39.49        11.17 o
 -13   6   3         34.86         42.12        11.06 o
 -12   6   3         74.21         67.99         9.30 o
 -11   6   3        156.42        112.74        17.07 o
 -10   6   3        106.36         99.07         5.08 o
  -9   6   3         10.46         10.56         2.96 o
  -8   6   3         46.02         29.02         2.39 o
  -7   6   3         60.26         61.79         5.57 o
  -6   6   3          0.39          2.45         1.17 o
  -5   6   3        480.14        461.20         7.65 o
  -4   6   3        118.23        116.98         3.92 o
  -3   6   3       1193.74       1256.81        40.21 o
  -2   6   3         73.83         72.99         2.73 o
  -1   6   3        436.95        451.96         8.68 o
   0   6   3       2217.38       2313.43        31.10 o
   1   6   3       3981.81       4255.16        54.91 o
   2   6   3        504.70        461.85         7.48 o
   3   6   3         16.24         10.97         2.98 o
   4   6   3        593.13        601.63        10.01 o
   5   6   3         47.09         47.33         5.07 o
   6   6   3          0.37          0.47         1.93 o
   7   6   3       1240.67       1345.30        24.14 o
   8   6   3          0.01         -0.51         2.98 o
   9   6   3       1274.25       1518.33        35.99 o
  10   6   3        349.86        353.82        28.33 o
  11   6   3          0.31         -0.46         4.45 o
  12   6   3          0.05          4.44        10.12 o
 -13   7   3        290.75        290.88        25.14 o
 -12   7   3         11.30          4.67         6.40 o
 -11   7   3         29.15         25.14         5.41 o
 -10   7   3        217.66        218.98        34.18 o
  -9   7   3         32.25         27.42         2.83 o
  -8   7   3          4.82          3.62         1.67 o
  -7   7   3         92.94         76.49         5.71 o
  -6   7   3          0.72          1.88         1.29 o
  -5   7   3        421.19        436.22        10.28 o
  -4   7   3        620.72        627.98        11.31 o
  -3   7   3          9.41          9.24         1.91 o
  -2   7   3         12.70         16.53         5.21 o
  -1   7   3         44.27         49.68         2.16 o
   0   7   3        586.74        596.99         9.81 o
   1   7   3       1050.19       1063.34        16.10 o
   2   7   3        976.52        955.30        15.57 o
   3   7   3        652.03        683.98        11.08 o
   4   7   3        978.32        978.06        16.02 o
   5   7   3          3.95          3.75         1.75 o
   6   7   3         14.48         11.61         4.34 o
   7   7   3        557.46        626.71        20.28 o
   8   7   3          0.39          0.77         3.69 o
   9   7   3        123.06        118.98        17.57 o
  10   7   3          1.68          0.57         5.48 o
  11   7   3         47.58         39.15         5.43 o
  12   7   3         50.70         27.09         9.48 o
 -12   8   3          7.57          0.51         3.96 o
 -11   8   3         12.82         11.26         5.18 o
 -10   8   3        363.03        403.37        15.50 o
  -9   8   3        466.60        497.53        14.14 o
  -8   8   3         54.42         36.07         3.14 o
  -7   8   3        527.14        562.55        14.41 o
  -6   8   3         78.10         88.53         3.66 o
  -5   8   3        264.97        269.21        10.83 o
  -4   8   3          3.85          3.04         1.59 o
  -3   8   3       1382.22       1508.68        26.59 o
  -2   8   3        199.81        186.25         6.42 o
  -1   8   3         19.24         12.61         2.30 o
   0   8   3       1060.32       1118.07        17.53 o
   1   8   3        272.73        275.37         7.13 o
   2   8   3        434.41        449.08         9.38 o
   3   8   3         27.70         27.53         2.06 o
   4   8   3        107.37        112.73        10.21 o
   5   8   3         37.59         35.98         2.91 o
   6   8   3        120.12        106.42         6.35 o
   7   8   3       1331.65       1585.22        28.90 o
   8   8   3          0.29          1.90         2.88 o
   9   8   3         12.77         15.95         4.70 o
  10   8   3        187.35        212.92        20.07 o
  11   8   3         52.40         35.55         9.18 o
 -12   9   3        167.14        158.56        13.74 o
 -11   9   3          4.14          5.80         6.65 o
 -10   9   3         32.32         35.04        16.72 o
  -9   9   3        322.67        296.83        17.71 o
  -8   9   3       1211.12       1359.59        45.17 o
  -7   9   3         93.10         86.71         4.71 o
  -6   9   3        655.77        664.79        15.65 o
  -5   9   3         55.83         39.21         3.05 o
  -4   9   3         87.43         80.00         3.49 o
  -3   9   3        127.12        128.40         4.19 o
  -2   9   3         90.93         82.17         3.53 o
  -1   9   3         67.74         55.57         3.05 o
   0   9   3       1282.08       1383.34        27.93 o
   1   9   3         47.71         48.76         2.92 o
   2   9   3        183.22        182.08         5.41 o
   3   9   3         45.41         35.46         3.06 o
   4   9   3        270.06        250.57         7.00 o
   5   9   3        824.94        889.00        18.49 o
   6   9   3         31.70         22.22         3.43 o
   7   9   3        300.31        315.98        43.24 o
   8   9   3        290.81        325.53        24.87 o
   9   9   3        189.78        182.36        11.17 o
  10   9   3         29.24         27.16         5.78 o
  11   9   3          3.99          4.68         8.99 o
 -11  10   3          3.64          5.59         7.98 o
 -10  10   3        112.78         98.76        10.71 o
  -9  10   3        225.63        243.80        17.39 o
  -8  10   3          5.91          4.41         6.17 o
  -7  10   3        173.25        194.61         8.15 o
  -6  10   3         35.24         27.19         5.78 o
  -5  10   3         33.65         22.01         2.72 o
  -4  10   3         28.04         29.17         6.45 o
  -3  10   3          7.91          5.60         2.73 o
  -2  10   3        259.64        236.23         6.47 o
  -1  10   3         68.41         68.65         3.87 o
   0  10   3        357.31        401.12        10.31 o
   1  10   3         15.27         12.31         2.76 o
   2  10   3        195.95        187.85         6.84 o
   3  10   3         55.07         37.15         3.86 o
   4  10   3         36.69         20.14         4.75 o
   5  10   3        142.89        133.88        13.65 o
   6  10   3          3.22          2.40         3.67 o
   7  10   3        159.50        174.44         9.98 o
   8  10   3        233.36        264.05        11.14 o
   9  10   3         53.17         31.76         7.91 o
  10  10   3          7.51         13.01         8.38 o
 -11  11   3         24.63         11.88        10.51 o
 -10  11   3          0.25         14.22        11.47 o
  -9  11   3          1.61          6.84        10.51 o
  -8  11   3         59.50         58.82        11.15 o
  -7  11   3         19.48         10.79         5.04 o
  -6  11   3          5.14         -5.10         7.29 o
  -5  11   3         97.35         76.18         6.54 o
  -4  11   3         50.37         55.68         5.30 o
  -3  11   3         75.03         72.07        13.65 o
  -2  11   3        189.09        198.49         7.04 o
  -1  11   3         64.88         46.37         3.57 o
   0  11   3         61.04         70.91         4.72 o
   1  11   3        104.31        103.81        15.32 o
   2  11   3         17.67         11.90        12.16 o
   3  11   3         83.20         69.63         6.01 o
   4  11   3        209.93        228.66        14.27 o
   5  11   3        208.10        198.01        14.45 o
   6  11   3        322.04        369.96        21.43 o
   7  11   3         61.48         30.78         8.81 o
   8  11   3         38.43         22.43         9.25 o
   9  11   3         17.71          7.06         7.14 o
 -10  12   3         90.04         95.38        15.92 o
  -9  12   3         15.29         27.07        10.46 o
  -8  12   3         12.87         14.22        10.51 o
  -7  12   3          0.80         -3.26         7.39 o
  -6  12   3         18.85          2.29         6.01 o
  -5  12   3         11.60          6.38         8.21 o
  -4  12   3        414.92        458.79        22.94 o
  -3  12   3          4.30          0.13         4.71 o
  -2  12   3         15.18         11.35         4.82 o
  -1  12   3         84.41         66.90         5.93 o
   0  12   3        721.53        904.61        54.37 o
   1  12   3         51.00         54.60         7.94 o
   2  12   3         25.65         13.26         6.88 o
   3  12   3         92.33         75.97         9.36 o
   4  12   3         22.15         22.39         7.29 o
   5  12   3        167.17        163.51        15.32 o
   6  12   3         15.65         -2.71         6.84 o
   7  12   3         23.62         21.01         9.63 o
   8  12   3         28.38         22.02        12.85 o
   9  12   3         16.31         10.05        11.01 o
  -9  13   3         14.48          2.71         9.59 o
  -8  13   3         45.58         29.36         9.77 o
  -7  13   3          0.33         -0.46         8.35 o
  -6  13   3          0.02          6.38         8.21 o
  -5  13   3         36.94         29.36         7.89 o
  -4  13   3        601.75        754.01        29.41 o
  -3  13   3        110.81        125.02        11.97 o
  -2  13   3        278.92        302.48        17.89 o
  -1  13   3          0.19          1.38         7.85 o
   0  13   3        200.82        228.66        16.20 o
   1  13   3         59.96         46.38         8.76 o
   2  13   3        144.94        138.28        13.08 o
   3  13   3         89.68         73.41        11.74 o
   4  13   3         20.45         12.80         7.34 o
   5  13   3        105.81        110.15        13.95 o
   6  13   3          2.48         -6.38         8.21 o
   7  13   3          6.51          7.75        15.14 o
  -7  14   3          4.40          5.55         8.76 o
  -6  14   3        126.08        120.25        14.54 o
  -5  14   3        197.78        185.58        16.33 o
  -4  14   3         56.66         33.95         9.73 o
  -3  14   3         38.13         27.99         8.17 o
  -2  14   3          3.84          6.38         7.80 o
  -1  14   3          1.24          1.38         9.22 o
   0  14   3         23.56         24.68         7.89 o
   1  14   3         58.97         55.88        11.52 o
   2  14   3        137.73        147.50        14.59 o
   3  14   3         15.04          5.55         8.76 o
   4  14   3        193.63        204.11        18.99 o
   5  14   3        273.56        269.22        22.48 o
   6  14   3          3.31         -7.29        13.30 o
  -5  15   3          1.49          8.26        10.55 o
  -4  15   3         45.89         36.24        10.05 o
  -3  15   3         20.27         11.01        11.93 o
  -2  15   3         33.54         18.35         9.54 o
  -1  15   3         84.01         79.00        13.72 o
   0  15   3         31.62         16.93         9.68 o
   1  15   3         44.40         15.55         8.26 o
   2  15   3        123.28        106.16        13.67 o
   3  15   3         21.29         13.26        12.80 o
   4  15   3          1.14         -8.26         9.59 o
  -2  16   3          3.77          5.55        13.30 o
  -1  16   3          4.18         -0.92         9.27 o
   0  16   3          3.02          5.55         9.68 o
   1  16   3          0.22         -8.72        11.01 o
 -14   0   4        165.64        161.86        15.83 o
 -13   0   4         30.60         13.26         9.22 o
 -12   0   4         82.88         80.15        14.18 o
 -11   0   4       1636.43       1678.97        75.47 o
 -10   0   4        134.35        125.02        11.97 o
  -9   0   4        244.86        229.99        11.70 o
  -8   0   4        279.90        290.69        13.17 o
  -7   0   4          0.90          1.38         2.80 o
  -6   0   4        541.17        597.29        15.69 o
  -5   0   4        233.68        251.92         6.10 o
  -4   0   4       1963.67       1833.31        33.03 o
  -3   0   4       2894.71       2675.73        46.52 o
  -2   0   4       2318.37       2501.39        47.12 o
   0   0   4      11462.71      11414.64       361.57 o
   1   0   4      13483.61      13220.10       300.46 o
   2   0   4        243.25        274.12         9.22 o
   3   0   4        583.74        531.18        15.78 o
   4   0   4        536.83        541.09        16.93 o
   5   0   4        119.10        114.70         6.42 o
   6   0   4        845.22        859.86        22.62 o
   7   0   4        277.46        282.02        10.09 o
   8   0   4          8.62          5.55         3.72 o
   9   0   4         15.01         11.47         3.21 o
  10   0   4       1254.49       1575.29        56.11 o
  11   0   4        343.79        369.14        20.60 o
  12   0   4         38.98         32.94         6.88 o
  13   0   4         37.37         31.75        14.22 o
 -14   1   4         82.44         75.99        10.80 o
 -13   1   4          1.69          8.40         5.39 o
 -12   1   4        125.51         97.53        16.61 o
 -11   1   4          0.29          3.90         4.06 o
 -10   1   4        111.52         80.66         6.34 o
  -9   1   4       1458.17       1498.20        29.42 o
  -8   1   4        114.31        133.52         5.67 o
  -7   1   4        218.15        223.88         6.75 o
  -6   1   4        631.68        699.30        12.41 o
  -5   1   4       2865.29       3056.36        41.52 o
  -4   1   4       1511.42       1451.00        19.97 o
  -3   1   4         31.94         20.81         0.97 o
  -2   1   4       8554.70       8612.53       133.58 o
  -1   1   4         58.31         67.45         7.32 o
   0   1   4      11620.72      11273.22       147.95 o
   1   1   4       7105.60       6909.95        86.19 o
   2   1   4        536.86        517.44         8.26 o
   3   1   4        392.30        367.48         6.66 o
   4   1   4        271.49        252.98         5.72 o
   5   1   4       2409.03       2650.04        38.18 o
   6   1   4          2.96          2.89         1.95 o
   7   1   4         73.44         75.34         6.24 o
   8   1   4        143.30        145.18         5.11 o
   9   1   4        220.00        228.04         7.33 o
  10   1   4         54.42         51.99         5.07 o
  11   1   4         25.39         21.19         3.48 o
  12   1   4         47.62         42.41         4.88 o
  13   1   4         30.31         12.77         8.03 o
 -14   2   4         15.46         14.29         7.27 o
 -13   2   4          0.11          8.23         6.62 o
 -12   2   4          9.92         11.72         4.90 o
 -11   2   4        353.32        416.83        19.48 o
 -10   2   4       1069.00       1130.49        29.85 o
  -9   2   4        381.98        438.77        10.29 o
  -8   2   4       1245.09       1304.40        24.33 o
  -7   2   4          5.95          4.21         1.84 o
  -6   2   4       1818.58       1829.64        23.22 o
  -5   2   4         94.44         70.90         4.20 o
  -4   2   4        963.24        914.18        12.14 o
  -3   2   4          3.72          7.06         0.69 o
  -2   2   4        418.85        448.85         6.07 o
  -1   2   4        263.86        264.30         3.86 o
   0   2   4      11175.12      11317.68       170.94 o
   1   2   4       3991.47       3586.45        46.74 o
   2   2   4      11941.17      12031.83       149.84 o
   3   2   4       2060.18       2008.13        28.12 o
   4   2   4        302.06        287.00         6.04 o
   5   2   4          0.40          1.07         2.98 o
   6   2   4         14.32          8.71         2.24 o
   7   2   4        286.71        303.58         7.58 o
   8   2   4        229.45        203.61        16.52 o
   9   2   4         46.79         38.99         6.47 o
  10   2   4          1.91          0.94         4.59 o
  11   2   4          6.11          2.40         4.11 o
  12   2   4          6.27          4.59         5.30 o
  13   2   4         75.14         83.75        15.69 o
 -14   3   4        586.28        698.66        35.91 o
 -13   3   4        474.00        529.38        26.54 o
 -12   3   4         73.78         59.11         6.68 o
 -11   3   4         94.39         95.50         8.11 o
 -10   3   4         25.20         30.02         4.42 o
  -9   3   4        662.82        702.41        51.61 o
  -8   3   4          3.54          5.95         2.50 o
  -7   3   4        110.61        100.54         9.22 o
  -6   3   4         26.26         23.76         1.29 o
  -5   3   4       1581.37       1748.68        29.52 o
  -4   3   4        705.13        745.07         9.48 o
  -3   3   4       1765.17       1800.75        21.18 o
  -2   3   4        245.33        176.85         3.16 o
  -1   3   4        121.36         75.41         1.68 o
   0   3   4       1616.06       1564.47        19.95 o
   1   3   4        111.67         70.03         2.15 o
   2   3   4         55.28         42.17         1.81 o
   3   3   4       1823.00       1827.90        25.04 o
   4   3   4        168.08        179.43         4.68 o
   5   3   4       3753.91       3876.30        54.78 o
   6   3   4       1082.84       1196.63        20.83 o
   7   3   4       2243.67       2318.47        39.30 o
   8   3   4        338.99        328.67        10.55 o
   9   3   4         17.49         13.99         2.91 o
  10   3   4         40.93         46.05         5.02 o
  11   3   4        144.19        149.28         8.42 o
  12   3   4         21.56         15.09         4.22 o
  13   3   4        274.35        310.86        19.61 o
 -14   4   4         17.15         20.63         8.06 o
 -13   4   4          0.07         -5.52         7.94 o
 -12   4   4         72.78         64.31         7.41 o
 -11   4   4          5.08          2.04         3.45 o
 -10   4   4         43.42         48.52        13.14 o
  -9   4   4        456.67        463.44         9.44 o
  -8   4   4        157.18        156.96        12.13 o
  -7   4   4        862.42        892.80        13.49 o
  -6   4   4        784.24        865.61        12.39 o
  -5   4   4        448.79        441.95         8.57 o
  -4   4   4         12.48         10.11         1.17 o
  -3   4   4       1537.36       1580.06        23.88 o
  -2   4   4       4411.82       4121.78        49.55 o
  -1   4   4       3660.53       3819.98        45.80 o
   0   4   4        898.69       1013.34        13.75 o
   1   4   4       3905.77       4073.67        46.27 o
   2   4   4        418.19        358.13         5.73 o
   3   4   4         35.68         27.33         2.02 o
   4   4   4       1189.26       1241.29        18.05 o
   5   4   4        172.60        157.34         4.97 o
   6   4   4         78.14         64.03         6.29 o
   7   4   4          5.29          5.53         2.57 o
   8   4   4        558.11        630.33        15.71 o
   9   4   4         77.41         80.76        11.65 o
  10   4   4          2.42          0.10         3.07 o
  11   4   4        248.71        285.97        12.76 o
  12   4   4          1.46          9.56         4.33 o
 -14   5   4         72.32         70.00        24.16 o
 -13   5   4         11.54          0.25         5.73 o
 -12   5   4         40.75         27.16         6.83 o
 -11   5   4         10.94          8.92         2.02 o
 -10   5   4          3.06          2.01         2.27 o
  -9   5   4          0.00          0.24         2.09 o
  -8   5   4        219.28        212.01         4.94 o
  -7   5   4        556.62        549.24        17.53 o
  -6   5   4        131.64        112.24         6.29 o
  -5   5   4        104.20         96.67         2.94 o
  -4   5   4        461.74        471.92         7.37 o
  -3   5   4       1481.59       1450.10        19.21 o
  -2   5   4        352.80        340.50        10.30 o
  -1   5   4       1901.21       1914.14        26.09 o
   0   5   4       1302.72       1209.79        17.82 o
   1   5   4         79.54         75.49         2.62 o
   2   5   4        758.55        734.74        14.50 o
   3   5   4          5.29         10.12         1.42 o
   4   5   4         70.42         61.64         2.41 o
   5   5   4        800.67        815.65        14.40 o
   6   5   4         82.32         82.04        10.02 o
   7   5   4        340.16        358.42         9.29 o
   8   5   4        284.44        317.69         9.01 o
   9   5   4        302.39        329.17        13.83 o
  10   5   4          0.45         -1.55        13.08 o
  11   5   4         66.90         69.92         8.10 o
  12   5   4         41.50         35.54         6.93 o
 -13   6   4          4.29          8.45         6.13 o
 -12   6   4         94.04         91.68         7.81 o
 -11   6   4        166.55        168.47        11.70 o
 -10   6   4         53.07         51.09         7.82 o
  -9   6   4          5.70          6.44         1.68 o
  -8   6   4          1.24          2.43         1.64 o
  -7   6   4         31.80         23.44         2.19 o
  -6   6   4        374.54        404.56         8.22 o
  -5   6   4        242.57        249.70        10.74 o
  -4   6   4        397.42        423.37         9.10 o
  -3   6   4       1072.40       1099.31        17.38 o
  -2   6   4       2955.36       2911.65        39.83 o
  -1   6   4        554.18        572.95        10.50 o
   0   6   4          3.00          5.05         1.43 o
   1   6   4        144.59        119.69         3.48 o
   2   6   4       1254.87       1352.54        18.93 o
   3   6   4       1175.94       1241.48        18.15 o
   4   6   4        268.23        270.83         9.11 o
   5   6   4        762.90        840.58        14.01 o
   6   6   4         19.67         19.50         2.32 o
   7   6   4        624.68        728.85        15.81 o
   8   6   4        213.45        221.97        10.12 o
   9   6   4         13.54          8.75         4.28 o
  10   6   4          0.62         -2.75         3.41 o
  11   6   4          0.09          1.55         4.59 o
  12   6   4          7.99         10.04        10.99 o
 -13   7   4        383.12        463.65        23.46 o
 -12   7   4        740.57        863.67        38.35 o
 -11   7   4          5.33         -2.29         4.62 o
 -10   7   4        122.71        109.58         7.89 o
  -9   7   4          0.69         -0.61         2.05 o
  -8   7   4       1318.51       1420.47        27.95 o
  -7   7   4        447.62        474.04         9.31 o
  -6   7   4          1.00          1.09         2.61 o
  -5   7   4          3.68          2.52         1.27 o
  -4   7   4        483.89        460.90        10.34 o
  -3   7   4          3.03          2.78         1.62 o
  -2   7   4        365.50        329.42         6.31 o
  -1   7   4        834.20        867.16        13.64 o
   0   7   4        140.85        129.32         4.84 o
   1   7   4          6.80          6.08         1.50 o
   2   7   4        166.74        164.65         4.61 o
   3   7   4         60.75         62.87         2.76 o
   4   7   4       3508.02       3861.10        65.10 o
   5   7   4        687.64        734.45        14.19 o
   6   7   4        135.20        140.63         8.28 o
   7   7   4         67.23         49.49         5.07 o
   8   7   4        221.73        233.09        13.49 o
   9   7   4         60.94         55.88         5.71 o
  10   7   4          4.29          4.87         6.65 o
  11   7   4         11.20          9.63         6.38 o
 -12   8   4         44.23         18.52         8.72 o
 -11   8   4        694.18        914.56        32.07 o
 -10   8   4          4.63          7.94         3.61 o
  -9   8   4        193.51        205.42         8.85 o
  -8   8   4        585.10        673.31        23.99 o
  -7   8   4         19.04         10.74         2.39 o
  -6   8   4         58.59         56.50         3.31 o
  -5   8   4         78.71         52.17         2.80 o
  -4   8   4         10.47         12.98         1.93 o
  -3   8   4         11.40          9.13         1.77 o
  -2   8   4        918.86        964.66        17.38 o
  -1   8   4        863.74        938.11        15.06 o
   0   8   4         79.43         77.90         3.27 o
   1   8   4        455.25        498.96         9.65 o
   2   8   4        357.50        344.65        10.30 o
   3   8   4       3091.00       3567.92        52.84 o
   4   8   4        362.32        365.79        18.05 o
   5   8   4         10.56          5.74         2.21 o
   6   8   4        201.12        208.30         6.77 o
   7   8   4         25.04         13.97         3.76 o
   8   8   4        360.75        401.19        21.54 o
   9   8   4         82.72         79.73         9.15 o
  10   8   4         70.05         54.59        12.69 o
  11   8   4         16.57         17.16         6.44 o
 -12   9   4         36.53         24.39         8.03 o
 -11   9   4          9.81          6.43         6.92 o
 -10   9   4         52.62         48.08         8.21 o
  -9   9   4          1.66          2.06         4.23 o
  -8   9   4         96.05         77.49         5.15 o
  -7   9   4        361.27        392.00        10.98 o
  -6   9   4       1302.47       1392.61        29.17 o
  -5   9   4        291.47        355.75         8.72 o
  -4   9   4        721.75        781.53        15.65 o
  -3   9   4        175.91        163.95         5.62 o
  -2   9   4        649.27        679.49        12.87 o
  -1   9   4       2022.91       2334.19        37.30 o
   0   9   4          1.70          1.30         1.86 o
   1   9   4        858.78        934.63        17.31 o
   2   9   4        260.90        276.68         7.18 o
   3   9   4         45.36         48.84         3.22 o
   4   9   4        629.90        624.74        14.64 o
   5   9   4         21.37         27.79         3.05 o
   6   9   4          1.03          0.05         2.90 o
   7   9   4          1.62          0.07         2.59 o
   8   9   4        173.14        197.75        17.64 o
   9   9   4         13.27         12.48         4.82 o
  10   9   4         47.22         42.29        20.42 o
 -11  10   4         82.11         73.73        15.12 o
 -10  10   4        173.75        170.71        16.79 o
  -9  10   4         57.59         54.60         9.18 o
  -8  10   4          0.15          1.94         4.71 o
  -7  10   4        280.12        301.06        11.08 o
  -6  10   4         73.79         50.13         4.05 o
  -5  10   4        315.67        360.88         9.76 o
  -4  10   4          2.63          2.84         2.50 o
  -3  10   4        484.70        518.32        14.61 o
  -2  10   4        318.90        375.47         9.36 o
  -1  10   4       1790.88       2043.35        33.02 o
   0  10   4          2.25          2.55         3.01 o
   1  10   4          0.87          1.03         2.10 o
   2  10   4          0.44         -2.43         2.63 o
   3  10   4        313.14        290.66         9.80 o
   4  10   4        168.87        215.78        13.88 o
   5  10   4         22.71         11.01         3.26 o
   6  10   4        205.83        223.65         9.80 o
   7  10   4          0.01         -0.99         6.65 o
   8  10   4         54.35         34.18         5.87 o
   9  10   4        207.35        249.04        13.99 o
  10  10   4          6.77         -2.82         6.02 o
 -10  11   4        104.34        112.86        15.46 o
  -9  11   4         41.61         23.86        10.46 o
  -8  11   4         38.97         39.13         8.30 o
  -7  11   4         72.73         61.55         7.91 o
  -6  11   4          0.56         -1.58         3.64 o
  -5  11   4         82.47         74.24         5.72 o
  -4  11   4         53.88         54.59        13.12 o
  -3  11   4         83.09         70.50         5.27 o
  -2  11   4        104.03        102.47        10.92 o
  -1  11   4         40.93         33.37         5.39 o
   0  11   4        294.25        330.28        11.77 o
   1  11   4        216.10        229.05        10.16 o
   2  11   4          0.87          6.65         4.57 o
   3  11   4        105.76        126.01         6.75 o
   4  11   4          0.02          1.84         4.59 o
   5  11   4         63.34         53.68         6.29 o
   6  11   4        335.97        408.82        18.17 o
   7  11   4         74.60         67.30         7.75 o
   8  11   4         13.86         15.45         5.57 o
   9  11   4        516.35        679.49        35.88 o
 -10  12   4        265.15        275.55        36.98 o
  -9  12   4        150.27        153.28        22.80 o
  -8  12   4         18.09          9.13        10.09 o
  -7  12   4          7.13          0.92         7.39 o
  -6  12   4         33.92         31.24        10.05 o
  -5  12   4        442.59        506.77        25.10 o
  -4  12   4          7.57          2.44        19.29 o
  -3  12   4         64.90         51.86        11.47 o
  -2  12   4          3.62         -2.64         7.75 o
  -1  12   4          4.50          0.59         5.71 o
   0  12   4          2.76          5.96         4.44 o
   1  12   4        764.10        863.45        58.63 o
   2  12   4        156.66        147.50        11.42 o
   3  12   4         10.33          3.26         6.01 o
   4  12   4          3.35         -2.71         6.38 o
   5  12   4         31.42         34.96         9.13 o
   6  12   4         94.33         62.81        10.87 o
   7  12   4        212.91        199.85        17.57 o
   8  12   4         22.33          4.13        12.89 o
  -8  13   4         62.86         65.56        12.48 o
  -7  13   4        202.64        179.80        17.80 o
  -6  13   4         24.43          5.55         7.89 o
  -5  13   4        147.91        160.80        15.23 o
  -4  13   4         31.70         17.80         6.88 o
  -3  13   4        168.52        171.82        14.04 o
  -2  13   4         21.10         19.64         8.72 o
  -1  13   4        298.08        342.48        19.04 o
   0  13   4         58.87         70.52        10.41 o
   1  13   4         17.34          5.05         7.34 o
   2  13   4        186.64        203.52        14.68 o
   3  13   4         74.99         44.96         9.18 o
   4  13   4        240.31        289.22        20.42 o
   5  13   4          0.93         -5.05         9.13 o
   6  13   4         26.66         13.72         9.68 o
   7  13   4         81.87         59.14        13.17 o
  -7  14   4         25.62         19.27         9.59 o
  -6  14   4         15.04          9.63         8.26 o
  -5  14   4        182.90        189.11        15.32 o
  -4  14   4        108.60         94.97        12.94 o
  -3  14   4         23.32         26.66         9.73 o
  -2  14   4         30.20         15.19         8.35 o
  -1  14   4         89.30         80.93        11.19 o
   0  14   4        561.99        723.73        34.59 o
   1  14   4          0.74         -4.59         6.88 o
   2  14   4         24.59         15.55         9.13 o
   3  14   4        210.50        251.23        18.99 o
   4  14   4          3.59         -1.84         8.21 o
   5  14   4         34.58         29.82        11.01 o
  -5  15   4         89.34         56.84        13.90 o
  -4  15   4        173.49        155.39        16.56 o
  -3  15   4          8.83          4.59         8.72 o
  -2  15   4         11.25          5.96        10.96 o
  -1  15   4        208.45        205.35        19.04 o
   0  15   4          5.53          2.71         9.59 o
   1  15   4          0.37         -0.92         9.68 o
   2  15   4         28.12         32.48        12.94 o
   3  15   4         21.20         12.34         9.63 o
 -14   1   5          0.44          6.20         8.04 o
 -13   1   5          1.56          1.12         7.33 o
 -12   1   5          2.31          2.40         5.37 o
 -11   1   5          1.50          3.84         3.65 o
 -10   1   5         14.52          5.40         2.67 o
  -9   1   5        856.63        908.56        18.37 o
  -8   1   5         15.86          7.94         3.01 o
  -7   1   5        268.80        287.66        10.51 o
  -6   1   5          3.78          3.05         0.67 o
  -5   1   5        116.57        102.15         2.40 o
  -4   1   5       1009.56       1023.65        14.15 o
  -3   1   5        277.67        237.66         4.49 o
  -2   1   5        173.59        160.00         7.43 o
  -1   1   5          3.05         -1.15         1.15 o
   0   1   5        512.40        534.15         8.03 o
   1   1   5        122.10        116.99         7.02 o
   2   1   5       1037.47       1051.10        15.62 o
   3   1   5        464.90        472.20         8.55 o
   4   1   5        269.39        296.56         6.26 o
   5   1   5        349.58        343.77         9.98 o
   6   1   5        732.05        789.95        15.90 o
   7   1   5         33.17         20.44         3.29 o
   8   1   5        268.05        285.25         7.92 o
   9   1   5        147.35        149.64         6.29 o
  10   1   5         53.74         47.88         4.54 o
  11   1   5        227.78        230.44        10.31 o
  12   1   5        208.58        216.41        18.21 o
 -14   2   5         32.99         39.43         9.84 o
 -13   2   5         57.00         60.31        10.18 o
 -12   2   5         22.93         16.04         7.44 o
 -11   2   5        242.42        226.48        11.29 o
 -10   2   5        120.13        105.40         9.36 o
  -9   2   5        304.11        298.32         8.17 o
  -8   2   5       2902.63       3053.42        61.32 o
  -7   2   5         49.82         54.94         3.05 o
  -6   2   5        136.24        142.70         3.55 o
  -5   2   5         21.42         18.11         1.08 o
  -4   2   5       3044.92       3261.10        42.31 o
  -3   2   5       2636.80       2518.96        33.04 o
  -2   2   5       1091.74        964.28        11.51 o
  -1   2   5       1666.16       1688.15        21.98 o
   0   2   5         32.52         24.80         1.17 o
   1   2   5         12.14         28.35         3.81 o
   2   2   5         19.23         18.83         2.34 o
   3   2   5        249.31        228.15         5.53 o
   4   2   5        686.70        725.80        11.65 o
   5   2   5        537.70        541.26        17.34 o
   6   2   5         12.00         10.73         2.38 o
   7   2   5         30.58         25.45         2.76 o
   8   2   5          3.66          8.46         2.86 o
   9   2   5        282.70        310.54         8.70 o
  10   2   5          0.86         -1.66         2.76 o
  11   2   5         99.33        104.66         6.52 o
  12   2   5        178.11        183.32         9.19 o
 -14   3   5        193.31        211.39        18.26 o
 -13   3   5          0.18         -1.00         5.39 o
 -12   3   5        140.48        144.82        18.63 o
 -11   3   5         45.00         31.11         4.70 o
 -10   3   5         54.66         49.26         4.76 o
  -9   3   5        703.07        725.08        18.40 o
  -8   3   5         35.19         29.33         4.11 o
  -7   3   5       2938.91       3101.10        40.39 o
  -6   3   5          4.29          3.52         1.10 o
  -5   3   5         64.18         68.73         2.37 o
  -4   3   5          4.24          2.79         1.81 o
  -3   3   5       2473.16       2557.34        30.71 o
  -2   3   5       1321.72       1376.35        21.38 o
  -1   3   5       2322.11       2550.10        30.67 o
   0   3   5       8051.77       8314.65        95.71 o
   1   3   5       4787.15       4950.67        63.51 o
   2   3   5         12.49         21.77         1.39 o
   3   3   5         35.86         36.27         2.48 o
   4   3   5         53.97         49.96         2.68 o
   5   3   5        223.37        230.58         5.99 o
   6   3   5        155.61        140.49        14.84 o
   7   3   5       1648.79       1794.19        32.90 o
   8   3   5         22.19         17.04         2.85 o
   9   3   5          1.48         -1.04         3.45 o
  10   3   5        115.35         84.68        10.74 o
  11   3   5          0.47         -0.67         3.50 o
  12   3   5         19.46         28.53         7.66 o
 -14   4   5        115.04        128.19        15.01 o
 -13   4   5          1.25          6.97         7.62 o
 -12   4   5          0.02          2.49         4.63 o
 -11   4   5        193.47        190.76         9.63 o
 -10   4   5        111.35         94.88         6.06 o
  -9   4   5          9.45         10.26         3.42 o
  -8   4   5        129.19        120.20         9.66 o
  -7   4   5         26.25         22.63         2.11 o
  -6   4   5        463.00        466.67         8.81 o
  -5   4   5         54.07         43.56         1.76 o
  -4   4   5       1357.00       1411.34        19.70 o
  -3   4   5       1867.57       1734.09        27.71 o
  -2   4   5       2476.28       2411.92        30.26 o
  -1   4   5       2332.08       2344.57        29.41 o
   0   4   5        168.30        133.94         3.99 o
   1   4   5       6602.14       7116.57        84.33 o
   2   4   5         68.98         87.30         3.40 o
   3   4   5       1037.98       1113.12        16.48 o
   4   4   5        107.10         92.83         7.36 o
   5   4   5         33.25         35.01         3.21 o
   6   4   5        702.55        769.33        15.62 o
   7   4   5         74.06         61.15         9.11 o
   8   4   5        129.39        145.86         6.19 o
   9   4   5        374.89        378.32        12.96 o
  10   4   5         27.44         28.06         5.44 o
  11   4   5         28.34         20.45         5.51 o
  12   4   5         43.71         40.80         5.90 o
 -14   5   5         11.73         34.82        13.06 o
 -13   5   5         61.91         48.52         8.92 o
 -12   5   5          1.10          3.61         4.61 o
 -11   5   5        145.38        144.70        18.19 o
 -10   5   5        109.40        114.97        16.40 o
  -9   5   5         22.81         18.98         3.44 o
  -8   5   5          0.54          2.34         1.61 o
  -7   5   5        124.64        116.10         4.36 o
  -6   5   5         27.06         13.18         1.59 o
  -5   5   5       1143.89       1160.77        15.98 o
  -4   5   5        594.96        642.10        11.40 o
  -3   5   5        416.03        412.16        13.53 o
  -2   5   5       2647.56       2721.28        32.17 o
  -1   5   5        269.96        303.90         5.38 o
   0   5   5        549.63        499.22         8.28 o
   1   5   5        460.39        468.81        10.71 o
   2   5   5         55.74         53.31         2.40 o
   3   5   5         20.90         16.97         1.88 o
   4   5   5        726.78        750.94        18.17 o
   5   5   5         57.55         52.97         3.20 o
   6   5   5          0.11          2.64         2.39 o
   7   5   5        252.80        254.11         7.95 o
   8   5   5        144.63        133.02         5.91 o
   9   5   5         32.02         35.18         8.72 o
  10   5   5        486.65        574.19        21.27 o
  11   5   5         17.75         16.74        13.28 o
  12   5   5        188.74        175.81        11.29 o
 -13   6   5         77.83         89.27        13.69 o
 -12   6   5          5.21          0.85         4.32 o
 -11   6   5        127.00        131.83        22.55 o
 -10   6   5        278.02        275.15         9.79 o
  -9   6   5         53.04         38.81         8.79 o
  -8   6   5        327.06        335.84         8.04 o
  -7   6   5         10.14          9.10         1.68 o
  -6   6   5        488.43        503.47         9.44 o
  -5   6   5        937.48        989.17        17.45 o
  -4   6   5        463.14        456.84        21.17 o
  -3   6   5          7.76          3.52         1.43 o
  -2   6   5         14.28         11.37         1.61 o
  -1   6   5        394.09        376.96         6.58 o
   0   6   5         33.89         29.06         1.77 o
   1   6   5        337.24        329.11         6.22 o
   2   6   5        719.98        750.50        11.52 o
   3   6   5        766.20        760.33        12.77 o
   4   6   5        102.17         78.39         3.85 o
   5   6   5         32.72         24.63         2.59 o
   6   6   5        101.18         88.46         4.69 o
   7   6   5        159.71        171.89        10.21 o
   8   6   5        120.13        120.46         6.79 o
   9   6   5         15.31          6.50         6.86 o
  10   6   5          2.15         -1.69         4.18 o
  11   6   5         31.48         22.12         5.48 o
 -13   7   5          7.89          8.72         9.56 o
 -12   7   5         20.70         13.96         6.48 o
 -11   7   5          4.34          0.58         4.20 o
 -10   7   5         27.45         25.64         3.97 o
  -9   7   5        298.74        327.13        15.76 o
  -8   7   5        284.62        288.69         8.04 o
  -7   7   5          5.08          4.59         1.64 o
  -6   7   5        734.52        798.41        14.10 o
  -5   7   5         82.21         72.97         5.67 o
  -4   7   5         42.39         32.33         4.52 o
  -3   7   5        163.23        165.95        10.69 o
  -2   7   5          0.34         -0.72         1.44 o
  -1   7   5        448.37        480.80         8.50 o
   0   7   5         31.89         30.96         2.10 o
   1   7   5         28.85         24.29         3.42 o
   2   7   5         54.83         44.28         2.57 o
   3   7   5         30.94         29.73         2.22 o
   4   7   5        305.84        278.09         6.47 o
   5   7   5        103.53         95.68         6.81 o
   6   7   5        191.77        183.18        19.70 o
   7   7   5        268.15        291.13         9.19 o
   8   7   5         51.85         45.34         5.93 o
   9   7   5        161.75        166.55         9.37 o
  10   7   5          0.91         -1.38         5.11 o
  11   7   5          9.94          3.48         4.68 o
 -12   8   5        245.59        271.57        21.17 o
 -11   8   5          4.16          7.95         6.57 o
 -10   8   5          9.17          0.14         4.85 o
  -9   8   5         76.68         94.00         8.76 o
  -8   8   5        823.32        967.81        22.40 o
  -7   8   5          0.02         -1.54         3.41 o
  -6   8   5         54.21         50.87         2.92 o
  -5   8   5       2005.69       2233.71        34.37 o
  -4   8   5        291.40        302.14         7.90 o
  -3   8   5        643.24        704.85        32.07 o
  -2   8   5        781.22        796.95        12.46 o
  -1   8   5         40.24         37.62         5.96 o
   0   8   5          1.00          1.14         1.64 o
   1   8   5         15.00         11.68         2.29 o
   2   8   5        795.93        835.19        28.38 o
   3   8   5        903.99        968.41        18.53 o
   4   8   5         41.80         29.26         6.61 o
   5   8   5        395.47        445.54        13.95 o
   6   8   5        403.65        425.79        20.71 o
   7   8   5         39.26         31.59         5.21 o
   8   8   5         33.57         23.26         4.17 o
   9   8   5         26.34         23.09         9.38 o
  10   8   5         21.90         18.42         5.34 o
 -12   9   5        228.49        294.32        21.22 o
 -11   9   5         34.47         31.04        12.00 o
 -10   9   5         39.39         19.73        11.03 o
  -9   9   5         79.73         72.79         6.45 o
  -8   9   5         55.43         42.61         4.70 o
  -7   9   5         88.81         85.94         6.45 o
  -6   9   5         92.25         99.05         4.90 o
  -5   9   5        623.24        619.71        14.69 o
  -4   9   5        170.78        155.31         6.68 o
  -3   9   5        379.44        381.98         9.76 o
  -2   9   5        855.48        976.25        25.97 o
  -1   9   5          8.71         11.71         2.42 o
   0   9   5       1340.53       1522.12        27.62 o
   1   9   5         42.85         38.80         5.18 o
   2   9   5        278.43        294.94         8.05 o
   3   9   5        220.60        229.19         8.99 o
   4   9   5        215.33        228.39         7.79 o
   5   9   5          1.34          1.22         6.17 o
   6   9   5        101.60         80.94         5.91 o
   7   9   5        360.83        401.62        22.43 o
   8   9   5         24.03         24.45         9.75 o
   9   9   5          8.51          0.50         9.15 o
  10   9   5        271.26        290.88        23.56 o
 -11  10   5         63.07         75.61        12.66 o
 -10  10   5          0.47         -5.05         6.93 o
  -9  10   5         11.83          0.00         4.59 o
  -8  10   5          6.83          0.84         4.17 o
  -7  10   5         21.63         14.21         3.65 o
  -6  10   5        360.04        349.30        11.34 o
  -5  10   5        107.00        108.40         5.52 o
  -4  10   5          6.90          3.89         3.09 o
  -3  10   5         28.90         19.59         3.08 o
  -2  10   5        429.62        463.06        31.22 o
  -1  10   5        196.31        219.84         7.39 o
   0  10   5        572.69        641.16        16.40 o
   1  10   5         18.18         17.29         2.96 o
   2  10   5        137.10        138.32        10.74 o
   3  10   5         36.87         36.62         6.65 o
   4  10   5         10.38          7.41         3.05 o
   5  10   5         78.06         77.49         6.06 o
   6  10   5        348.90        375.27        14.59 o
   7  10   5         21.20         22.30         8.95 o
   8  10   5         45.18         40.53         5.72 o
   9  10   5         11.36          8.83         5.73 o
 -10  11   5         75.18         56.52        11.61 o
  -9  11   5          6.17          4.59         8.26 o
  -8  11   5          5.38         -6.38         6.84 o
  -7  11   5          0.72         -1.31         8.07 o
  -6  11   5         10.13          1.92         4.40 o
  -5  11   5          0.00          0.69         3.94 o
  -4  11   5         22.60          7.96         3.61 o
  -3  11   5          0.24         -4.34         4.34 o
  -2  11   5         26.01         15.73         5.07 o
  -1  11   5          6.10          1.69         6.38 o
   0  11   5          0.09          2.23         3.94 o
   1  11   5         35.11         43.13         4.18 o
   2  11   5         15.34         13.99         3.45 o
   3  11   5         27.67         27.53        10.53 o
   4  11   5        129.62        136.26         8.49 o
   5  11   5         62.49         54.92         6.97 o
   6  11   5          6.54         -1.38         5.05 o
   7  11   5         46.12         31.75         7.02 o
   8  11   5         15.72         12.55         5.09 o
  -9  12   5          3.29          1.38         8.72 o
  -8  12   5         43.81         24.68        11.06 o
  -7  12   5         21.03         18.35         7.34 o
  -6  12   5        324.60        390.01        22.85 o
  -5  12   5        156.20        149.30        10.71 o
  -4  12   5         16.46         12.98         5.20 o
  -3  12   5         69.96         67.92         6.87 o
  -2  12   5          0.88          3.88         5.28 o
  -1  12   5         16.71         15.27        10.78 o
   0  12   5          8.28         -1.58        14.20 o
   1  12   5          1.90         -1.27         5.96 o
   2  12   5          1.63          2.29         6.47 o
   3  12   5          1.26         -2.29         7.80 o
   4  12   5          5.20          5.05         4.63 o
   5  12   5         25.85         16.06         8.26 o
   6  12   5          0.01         -2.71         5.92 o
   7  12   5        123.21        134.29        10.92 o
  -8  13   5        284.89        313.76        25.78 o
  -7  13   5          0.44         -7.75         8.21 o
  -6  13   5        210.70        260.13        20.05 o
  -5  13   5        119.42         96.25        11.74 o
  -4  13   5        269.70        313.03        20.46 o
  -3  13   5          1.28         -8.26         8.72 o
  -2  13   5         83.30         54.27         8.85 o
  -1  13   5        251.95        276.28        17.07 o
   0  13   5          0.69          5.96         6.38 o
   1  13   5         58.81         49.64         8.17 o
   2  13   5        370.29        521.36        26.43 o
   3  13   5         86.07         56.52        10.64 o
   4  13   5          0.22          0.46        10.23 o
   5  13   5        183.36        184.98        17.48 o
   6  13   5          9.66         -4.13        12.89 o
  -7  14   5         21.00          5.05        10.09 o
  -6  14   5          3.58         10.60        10.19 o
  -5  14   5         76.85         47.25         9.73 o
  -4  14   5         33.28         21.01        11.01 o
  -3  14   5        203.96        243.80        18.08 o
  -2  14   5        140.61        132.31        14.77 o
  -1  14   5          9.65         -0.92         6.93 o
   0  14   5        582.58        667.26        37.62 o
   1  14   5         13.36          8.26         7.39 o
   2  14   5         40.99         27.07        10.05 o
   3  14   5          0.31         -8.26         8.26 o
   4  14   5          4.25        -13.72        17.48 o
   5  14   5        132.75        107.49        14.64 o
  -4  15   5          1.97         -0.92        10.60 o
  -3  15   5        124.60        141.81        15.83 o
  -2  15   5         11.94        -11.52        11.52 o
  -1  15   5          6.33         11.47         9.59 o
   0  15   5         27.77         10.05        12.34 o
   1  15   5          3.72          1.38        10.14 o
   2  15   5          7.06          3.26        10.55 o
 -14   0   6        447.56        523.29        46.06 o
 -13   0   6        201.05        205.35        20.87 o
 -12   0   6        265.77        296.56        17.71 o
 -11   0   6          1.29          1.38         4.13 o
 -10   0   6       1086.02       1210.00        37.25 o
  -9   0   6       1460.14       1687.74        47.53 o
  -8   0   6          0.23          0.46         3.26 o
  -7   0   6        123.54        115.61         3.67 o
  -6   0   6          0.48          0.46         0.92 o
  -5   0   6       1318.58       1422.74        22.62 o
  -4   0   6          7.45          8.26         0.87 o
  -3   0   6       2942.75       3025.51        77.76 o
  -2   0   6       2967.60       2962.24       100.24 o
   0   0   6       4086.68       4281.85        81.30 o
   1   0   6        329.21        310.00         9.82 o
   2   0   6        752.26        698.64        19.27 o
   3   0   6         70.25         67.99         4.22 o
   4   0   6        429.67        437.91        11.65 o
   5   0   6          0.77          0.00         4.59 o
   6   0   6        525.98        523.29        20.60 o
   7   0   6        414.17        448.74        11.79 o
   8   0   6          6.89          1.84         3.62 o
   9   0   6        151.67        157.55         9.13 o
  10   0   6        313.75        322.94        20.00 o
  11   0   6          4.22          5.05         5.00 o
  12   0   6         67.11         51.80         7.71 o
 -14   1   6        117.14        145.82        24.80 o
 -13   1   6         98.61         90.16         8.90 o
 -12   1   6          9.49          5.55         7.89 o
 -11   1   6          9.05          7.80         4.34 o
 -10   1   6         49.36         29.69         4.59 o
  -9   1   6        656.49        712.45        14.81 o
  -8   1   6          4.61          1.87         1.64 o
  -7   1   6         68.65         65.42         1.82 o
  -6   1   6         30.70         27.98         1.28 o
  -5   1   6         12.06         11.00         2.06 o
  -4   1   6        181.29        177.07         3.40 o
  -3   1   6       1554.35       1586.62        28.01 o
  -2   1   6       1004.66        918.58        27.75 o
  -1   1   6        885.47        812.39        13.67 o
   0   1   6         26.55         25.32         1.06 o
   1   1   6       1940.94       2057.29        27.06 o
   2   1   6        783.16        797.94        13.33 o
   3   1   6        587.72        620.60        10.92 o
   4   1   6       1840.18       1921.50        32.87 o
   5   1   6         32.53         25.93         2.35 o
   6   1   6       1613.80       1785.09        31.33 o
   7   1   6         90.59         82.32         4.50 o
   8   1   6         90.78         80.18         4.61 o
   9   1   6        620.75        686.37        15.35 o
  10   1   6         17.70          7.83         3.81 o
  11   1   6        210.56        217.14        10.31 o
  12   1   6         10.62         12.56         5.12 o
 -14   2   6         37.28         50.55        10.82 o
 -13   2   6        118.49        114.25        12.24 o
 -12   2   6         29.68         19.82         7.82 o
 -11   2   6         58.98         49.97         5.45 o
 -10   2   6         91.05         85.93         7.05 o
  -9   2   6          0.85          1.88         2.64 o
  -8   2   6       1189.40       1265.45        23.96 o
  -7   2   6         24.38         16.52         1.86 o
  -6   2   6       1424.37       1447.19        24.65 o
  -5   2   6       4768.53       5014.13        76.97 o
  -4   2   6       2998.68       3083.86        66.89 o
  -3   2   6       2007.47       1958.55        28.39 o
  -2   2   6       1008.79       1003.95        16.29 o
  -1   2   6        431.93        419.45         6.76 o
   0   2   6       1178.66       1161.45        16.82 o
   1   2   6        704.86        744.39        10.94 o
   2   2   6          4.97          5.05         1.43 o
   3   2   6        191.54        187.20         4.93 o
   4   2   6         18.54         18.14         2.10 o
   5   2   6        152.33        150.93         4.78 o
   6   2   6        127.56        116.31         6.38 o
   7   2   6       1871.39       2078.13        36.06 o
   8   2   6        466.16        466.97        16.77 o
   9   2   6         87.48         80.36        16.72 o
  10   2   6         13.39          8.74         3.96 o
  11   2   6         35.63         20.52         5.17 o
  12   2   6        310.56        348.81        16.03 o
 -14   3   6        401.94        466.46        29.75 o
 -13   3   6          0.13         -2.83         6.54 o
 -12   3   6         85.21         61.80         6.77 o
 -11   3   6        297.98        281.13        21.52 o
 -10   3   6        379.50        388.72        42.64 o
  -9   3   6        468.25        532.41        12.35 o
  -8   3   6       4444.31       4857.98        78.98 o
  -7   3   6        891.74        977.15        18.65 o
  -6   3   6          4.76          4.58         1.28 o
  -5   3   6          2.53          2.71         0.94 o
  -4   3   6       1291.31       1326.78        18.18 o
  -3   3   6       1302.93       1323.69        18.16 o
  -2   3   6       1299.29       1300.41        15.81 o
  -1   3   6       2161.28       2277.47        28.15 o
   0   3   6       2958.85       3150.45        44.00 o
   1   3   6         36.63         29.49         1.85 o
   2   3   6       1271.64       1309.29        37.44 o
   3   3   6       1151.70       1267.30        20.85 o
   4   3   6         12.60         15.19         2.28 o
   5   3   6          2.87          1.25         1.59 o
   6   3   6         59.68         60.94         5.46 o
   7   3   6         79.86         74.71         4.44 o
   8   3   6         34.90         27.23         4.60 o
   9   3   6        262.58        286.11        11.54 o
  10   3   6        753.73        929.54        23.22 o
  11   3   6        145.95        147.17        12.62 o
  12   3   6        208.52        188.64        10.88 o
 -14   4   6          2.75          4.78        10.66 o
 -13   4   6         78.21         66.34         9.23 o
 -12   4   6        519.08        579.80        21.35 o
 -11   4   6         20.16         26.80         4.81 o
 -10   4   6         53.84         60.95         5.81 o
  -9   4   6         19.22          8.42         3.21 o
  -8   4   6        456.65        488.62         9.31 o
  -7   4   6        492.39        510.09         9.51 o
  -6   4   6          1.79          4.19         1.09 o
  -5   4   6       1365.00       1421.75        24.21 o
  -4   4   6         48.34         56.67         2.15 o
  -3   4   6         34.78         28.90         1.44 o
  -2   4   6       1402.07       1403.11        16.90 o
  -1   4   6          0.72          2.46         1.11 o
   0   4   6        410.50        456.50         7.68 o
   1   4   6        579.31        636.86        10.85 o
   2   4   6          2.54          1.08         1.44 o
   3   4   6        110.02        109.00         7.73 o
   4   4   6        622.69        622.06        12.26 o
   5   4   6        846.37        961.70        16.70 o
   6   4   6        358.77        380.67         9.74 o
   7   4   6        923.65       1009.78        24.41 o
   8   4   6         58.94         53.93         7.13 o
   9   4   6         55.67         57.47         8.05 o
  10   4   6         62.36         52.35         6.04 o
  11   4   6          2.05         -4.43         5.53 o
 -13   5   6          4.32         -1.19         9.19 o
 -12   5   6        331.04        369.96        19.77 o
 -11   5   6        191.89        209.65        10.20 o
 -10   5   6        294.04        313.97        17.80 o
  -9   5   6         63.24         42.53         6.08 o
  -8   5   6          2.74          1.64         1.70 o
  -7   5   6        111.85        107.65         5.28 o
  -6   5   6         70.52         58.02         3.42 o
  -5   5   6        702.20        713.87        11.55 o
  -4   5   6         67.96         57.62         2.27 o
  -3   5   6       1244.06       1281.71        18.72 o
  -2   5   6       1125.76       1182.06        19.04 o
  -1   5   6         40.37         37.38         1.89 o
   0   5   6        180.97        210.05         4.47 o
   1   5   6         14.41          8.44         1.43 o
   2   5   6        521.16        522.96        18.05 o
   3   5   6       1358.55       1454.99        28.63 o
   4   5   6          4.19         -0.29         2.10 o
   5   5   6        467.12        500.24        11.96 o
   6   5   6        118.17        103.15         4.79 o
   7   5   6        238.46        235.68         9.45 o
   8   5   6          6.33          5.90         3.75 o
   9   5   6          0.01          1.95         6.19 o
  10   5   6         36.94         25.27        11.74 o
  11   5   6         40.83         44.89         8.53 o
 -13   6   6         27.81         17.61         9.20 o
 -12   6   6          1.58          1.73         8.46 o
 -11   6   6          4.05          1.45         5.71 o
 -10   6   6        217.42        244.58        15.05 o
  -9   6   6         56.38         53.66        10.28 o
  -8   6   6        248.01        248.69        25.23 o
  -7   6   6         19.27         10.07         1.98 o
  -6   6   6         41.85         27.81         4.38 o
  -5   6   6          0.36          0.57         2.36 o
  -4   6   6         61.46         55.30         2.36 o
  -3   6   6          0.64          0.00         3.24 o
  -2   6   6         93.18         80.25         2.55 o
  -1   6   6       1627.92       1765.62        28.72 o
   0   6   6          0.01         -1.08         1.44 o
   1   6   6         94.73         88.02         2.97 o
   2   6   6          6.17          3.68         2.78 o
   3   6   6        581.30        578.20        10.38 o
   4   6   6         64.89         55.02         4.43 o
   5   6   6         88.53         69.31         4.56 o
   6   6   6        168.73        168.91         5.72 o
   7   6   6        119.62        115.85         5.78 o
   8   6   6        314.04        346.62        14.12 o
   9   6   6        495.40        536.05        19.32 o
  10   6   6         13.12          4.50         5.55 o
  11   6   6         11.31         -1.05         9.63 o
 -13   7   6          5.83          4.66         7.79 o
 -12   7   6         73.02         83.06        10.28 o
 -11   7   6        229.01        255.72        15.53 o
 -10   7   6         94.66         73.33        10.64 o
  -9   7   6        136.05        120.86        17.25 o
  -8   7   6         34.22         31.33         6.65 o
  -7   7   6       1066.92       1195.22        20.94 o
  -6   7   6        739.95        763.89        15.64 o
  -5   7   6        245.68        240.17         6.80 o
  -4   7   6        176.71        175.30         8.83 o
  -3   7   6        657.91        699.51        16.33 o
  -2   7   6       1218.76       1335.14        18.22 o
  -1   7   6       2906.97       3150.09        44.41 o
   0   7   6        147.53        147.22         4.11 o
   1   7   6        164.41        155.86         4.74 o
   2   7   6          5.51          8.26         2.07 o
   3   7   6        310.13        304.82         9.70 o
   4   7   6         96.56        113.25         4.59 o
   5   7   6        174.92        146.72         6.03 o
   6   7   6         31.23         18.18         4.79 o
   7   7   6          3.03          4.12         2.91 o
   8   7   6         11.02          7.46         4.30 o
   9   7   6        291.78        339.42        20.19 o
  10   7   6        112.25         76.84        10.58 o
 -12   8   6          2.45         -6.93         6.93 o
 -11   8   6        277.36        320.98        46.82 o
 -10   8   6          7.20          9.95         5.76 o
  -9   8   6          3.44          6.15         4.49 o
  -8   8   6         41.33         26.11         5.53 o
  -7   8   6        742.94        831.00        48.20 o
  -6   8   6       1071.74       1274.15        23.49 o
  -5   8   6        601.86        636.58        14.01 o
  -4   8   6        510.05        539.31        10.48 o
  -3   8   6        582.66        611.37        12.13 o
  -2   8   6         95.42         85.06         4.29 o
  -1   8   6         23.57         18.47         2.28 o
   0   8   6        292.10        305.70         7.19 o
   1   8   6        146.57        143.64         4.65 o
   2   8   6          1.85          3.55         2.31 o
   3   8   6        218.00        184.20        19.15 o
   4   8   6        112.08         82.98         3.83 o
   5   8   6         14.13         19.33         3.16 o
   6   8   6        136.91        124.49         6.16 o
   7   8   6        222.89        216.08         9.57 o
   8   8   6         25.78         18.73         4.90 o
   9   8   6        438.38        505.61        26.19 o
  10   8   6         13.39         16.62         6.73 o
 -11   9   6         44.04         42.67        12.02 o
 -10   9   6         21.37         11.01         8.26 o
  -9   9   6         70.17         59.78         9.59 o
  -8   9   6        134.71        126.15         8.67 o
  -7   9   6          0.00         -2.42         2.89 o
  -6   9   6        109.98        108.47         5.28 o
  -5   9   6         43.76         39.73         4.37 o
  -4   9   6        129.19        120.05         4.98 o
  -3   9   6        236.72        238.78        12.69 o
  -2   9   6        248.57        252.87        17.82 o
  -1   9   6         68.37         67.38         3.83 o
   0   9   6        661.40        701.02        13.61 o
   1   9   6        437.03        462.57        18.35 o
   2   9   6        623.79        708.11        15.53 o
   3   9   6         32.07         22.19         3.72 o
   4   9   6         61.03         52.29         5.46 o
   5   9   6        259.79        295.63        12.02 o
   6   9   6          4.52          1.43         3.05 o
   7   9   6        276.60        282.10        15.94 o
   8   9   6        231.58        262.20        15.28 o
   9   9   6          0.86         -0.44         5.57 o
 -11  10   6         64.08         79.78        16.06 o
 -10  10   6         12.33         -6.84         9.18 o
  -9  10   6         55.50         38.03         8.72 o
  -8  10   6        289.14        298.76        18.49 o
  -7  10   6         47.56         36.18         4.18 o
  -6  10   6          4.22          3.43         3.42 o
  -5  10   6          3.17          2.86         2.66 o
  -4  10   6          0.48          1.89         4.56 o
  -3  10   6         73.90         66.00         4.68 o
  -2  10   6        546.66        575.06        15.10 o
  -1  10   6        471.67        541.83        29.41 o
   0  10   6        338.88        386.28        10.89 o
   1  10   6        156.85        157.45         6.46 o
   2  10   6         34.14         25.41         5.48 o
   3  10   6         48.11         47.12         4.36 o
   4  10   6        788.47        951.13        23.41 o
   5  10   6         81.33         68.73         6.38 o
   6  10   6         55.39         40.74         6.29 o
   7  10   6         85.27         65.86         7.09 o
   8  10   6          1.86         -3.21         7.29 o
   9  10   6         47.11         33.44        11.65 o
 -10  11   6        151.85        237.83        26.43 o
  -8  11   6        411.92        448.74        26.33 o
  -7  11   6         61.02         42.12         9.73 o
  -6  11   6         13.61         12.36         5.71 o
  -5  11   6         20.81         17.86         6.19 o
  -4  11   6        525.82        667.04        49.76 o
  -3  11   6        288.69        350.42        18.28 o
  -2  11   6        283.69        329.34        12.28 o
  -1  11   6         32.64         27.61         8.24 o
   0  11   6         32.58         19.47         7.82 o
   1  11   6        123.62        129.95        17.07 o
   2  11   6         14.94          5.96         3.11 o
   3  11   6         15.15         11.17         5.48 o
   4  11   6          5.05          0.00         4.59 o
   5  11   6         82.91         77.49         8.30 o
   6  11   6        307.23        326.79        17.80 o
   7  11   6         11.19         -1.38         6.47 o
   8  11   6         41.77         51.80        10.19 o
  -9  12   6        142.56        169.61        21.20 o
  -8  12   6          2.68         -5.96         8.26 o
  -7  12   6         88.73         71.94        11.97 o
  -6  12   6        201.49        229.99        14.96 o
  -5  12   6         61.96         45.83         8.12 o
  -4  12   6        373.25        415.51        18.50 o
  -3  12   6         12.41         15.92         9.63 o
  -2  12   6         71.62         66.26        13.33 o
  -1  12   6          2.17          6.46         7.82 o
   0  12   6          8.88          1.08         7.55 o
   1  12   6        127.05        145.39         8.09 o
   2  12   6          6.03          4.13         4.08 o
   3  12   6         35.88         43.22         5.92 o
   4  12   6         31.87         35.19         7.39 o
   5  12   6          0.09         10.05         5.41 o
   6  12   6         79.87         68.36         9.22 o
   7  12   6        186.12        225.45        14.77 o
  -8  13   6          3.02         16.06        15.60 o
  -7  13   6         83.06        124.06        24.32 o
  -6  13   6         97.36         74.14        10.69 o
  -5  13   6         49.35         49.04        11.10 o
  -4  13   6         28.13         24.27         8.67 o
  -3  13   6         15.79         10.05         9.63 o
  -2  13   6         34.10         11.88         6.33 o
  -1  13   6        252.08        287.80        18.90 o
   0  13   6         46.80         27.99         8.63 o
   1  13   6         28.70         23.86         8.81 o
   2  13   6        423.58        478.24        29.04 o
   3  13   6         26.44         32.21        10.23 o
   4  13   6         19.34          5.96         9.22 o
   5  13   6         32.78         27.53        13.26 o
  -6  14   6         63.33         73.41        16.15 o
  -5  14   6        105.01         70.15        11.10 o
  -4  14   6         39.87         18.35         9.54 o
  -3  14   6        245.32        313.03        21.24 o
  -2  14   6          1.00          0.92         7.85 o
  -1  14   6         29.78         18.35         7.89 o
   0  14   6         52.51         46.70        12.02 o
   1  14   6          5.94         19.64         7.80 o
   2  14   6        106.60         91.25        13.90 o
   3  14   6        294.35        308.49        24.09 o
   4  14   6          9.72          9.63         9.18 o
  -3  15   6         33.54         30.78        10.92 o
  -2  15   6          8.74          0.92        12.02 o
  -1  15   6          0.39          3.26        10.09 o
   0  15   6          2.36         -2.71        12.30 o
   1  15   6        780.79       1198.12        59.32 o
 -14   1   7         89.54         93.58        12.91 o
 -13   1   7        175.73        205.40        26.15 o
 -12   1   7        205.34        236.15        11.85 o
 -11   1   7        335.21        356.30        13.40 o
 -10   1   7         36.30         24.23         5.12 o
  -9   1   7        307.90        318.47         9.91 o
  -8   1   7        216.89        216.38         6.45 o
  -7   1   7          1.80          1.62         0.99 o
  -6   1   7        120.81        105.34         2.63 o
  -5   1   7       1283.48       1365.31        18.64 o
  -4   1   7        545.62        610.91         9.64 o
  -3   1   7         54.58         42.69         3.84 o
  -2   1   7        890.64        857.63        24.99 o
  -1   1   7        389.53        365.38        11.38 o
   0   1   7         41.85         38.03         1.45 o
   1   1   7         46.06         55.33         2.30 o
   2   1   7        184.05        206.27         4.73 o
   3   1   7        180.57        192.24         6.22 o
   4   1   7         51.36         46.94         2.60 o
   5   1   7        134.06        144.40         4.89 o
   6   1   7        720.95        764.06        14.23 o
   7   1   7          4.84          1.33         2.87 o
   8   1   7        859.19        965.35        18.19 o
   9   1   7        110.95         98.53         6.12 o
  10   1   7         24.48         22.68         4.86 o
  11   1   7        251.14        265.86        12.59 o
 -14   2   7          0.08          9.35        10.35 o
 -13   2   7         11.41         15.81        13.33 o
 -12   2   7        131.75        126.11        11.05 o
 -11   2   7          3.28          2.57         4.36 o
 -10   2   7          2.78          2.81         3.41 o
  -9   2   7         30.84         33.44         3.02 o
  -8   2   7        347.83        350.89         6.79 o
  -7   2   7        115.02        101.54         3.65 o
  -6   2   7        355.93        385.04         6.82 o
  -5   2   7         64.94         44.79         1.42 o
  -4   2   7       4545.81       5007.80        73.57 o
  -3   2   7        186.15        200.29        12.66 o
  -2   2   7        674.79        672.81        14.89 o
   0   2   7         28.22         27.91         1.42 o
   1   2   7        137.57        149.28         3.64 o
   2   2   7        653.97        683.29        11.31 o
   3   2   7        136.02        136.94         4.50 o
   4   2   7        130.64        128.22         6.01 o
   5   2   7          0.53          0.46         1.98 o
   6   2   7        108.26         96.11         5.00 o
   7   2   7        404.74        442.12        11.82 o
   8   2   7        124.55        115.63         5.64 o
   9   2   7         20.76          9.54         6.45 o
  10   2   7        279.03        296.77        22.60 o
  11   2   7          2.41          9.26         5.01 o
 -14   3   7         39.80         45.28        11.22 o
 -13   3   7         62.26         40.63         8.69 o
 -12   3   7        155.42        170.88        10.59 o
 -11   3   7          1.07         -1.38         3.94 o
 -10   3   7          1.51          2.93         2.96 o
  -9   3   7        173.44        154.45         5.98 o
  -8   3   7         77.23         75.60         3.85 o
  -7   3   7        181.82        183.81         4.83 o
  -6   3   7        412.57        423.66        13.14 o
  -5   3   7       2905.26       3176.62        50.80 o
  -4   3   7        756.78        783.74        16.91 o
  -3   3   7        207.08        211.78         5.28 o
  -2   3   7        146.48        152.96         2.92 o
  -1   3   7       2648.43       2848.44        40.13 o
   0   3   7       2043.25       2288.55        32.88 o
   1   3   7        196.13        235.75         8.19 o
   2   3   7        155.53        139.78         3.74 o
   3   3   7        376.99        385.22        12.55 o
   4   3   7        263.54        282.50        13.81 o
   5   3   7          2.26          2.84         2.29 o
   6   3   7       1311.80       1514.73        34.02 o
   7   3   7        220.42        223.31         7.45 o
   8   3   7         17.27         17.67         3.88 o
   9   3   7          9.58          7.43         4.98 o
  10   3   7         26.97         20.02         4.93 o
  11   3   7         73.07         70.30         7.00 o
 -13   4   7         21.35         27.00         9.57 o
 -12   4   7        109.99        133.13        17.23 o
 -11   4   7         37.01         29.43         8.92 o
 -10   4   7        128.02        133.30         7.48 o
  -9   4   7        426.78        440.15        15.21 o
  -8   4   7        182.24        182.48         6.33 o
  -7   4   7        272.16        281.85         6.64 o
  -6   4   7        166.56        150.71         4.37 o
  -5   4   7          2.63          2.10         1.35 o
  -4   4   7          2.27          0.46         0.97 o
  -3   4   7         68.90         62.98         1.94 o
  -2   4   7        271.23        294.50         4.76 o
  -1   4   7         25.70         20.40         3.42 o
   0   4   7         13.58         19.81         2.02 o
   1   4   7        224.66        244.76         5.58 o
   2   4   7        489.79        454.93         8.78 o
   3   4   7        146.00        146.75         4.60 o
   4   4   7        655.12        702.16        20.85 o
   5   4   7          2.43         -0.17         2.98 o
   6   4   7        502.81        544.14        13.85 o
   7   4   7          1.96          2.71         2.79 o
   8   4   7          0.00          0.92         3.72 o
   9   4   7         11.88          8.41         4.79 o
  10   4   7          2.36         15.16        17.23 o
  11   4   7         69.83         66.19         6.67 o
 -13   5   7          0.41          4.83         8.46 o
 -12   5   7          0.00          2.91         7.22 o
 -11   5   7          2.94          3.86         5.66 o
 -10   5   7        847.64        997.33        38.84 o
  -9   5   7          4.21          3.33         1.61 o
  -8   5   7        509.79        508.41        14.96 o
  -7   5   7        506.69        519.90        10.67 o
  -6   5   7         83.98         76.33         3.10 o
  -5   5   7        133.69        119.73         3.97 o
  -4   5   7        130.89        123.44         3.42 o
  -3   5   7        104.78         94.55         2.90 o
  -2   5   7        117.33        130.69         3.69 o
  -1   5   7        559.96        624.85        11.19 o
   0   5   7        249.89        255.09        10.53 o
   1   5   7         45.50         42.33         2.75 o
   2   5   7          1.42          2.33         1.64 o
   3   5   7        322.77        338.76         8.00 o
   4   5   7        835.11        875.82        17.58 o
   5   5   7        140.78        154.62         5.72 o
   6   5   7          0.00         -0.38         3.74 o
   7   5   7        176.11        180.63         7.04 o
   8   5   7         23.41          6.90         7.59 o
   9   5   7         79.68         64.71        15.58 o
  10   5   7         88.07         81.71         7.88 o
 -13   6   7          0.06         -6.44         7.53 o
 -12   6   7          0.36         -1.84         6.42 o
 -11   6   7         29.14         28.68        16.88 o
 -10   6   7        114.42        133.65         7.78 o
  -9   6   7         61.49         53.87         5.05 o
  -8   6   7         81.18         65.91        11.77 o
  -7   6   7        163.38        164.55         5.80 o
  -6   6   7        111.94         98.37         3.78 o
  -5   6   7         51.18         38.36         2.52 o
  -4   6   7        190.64        172.64         4.45 o
  -3   6   7         82.22         67.20         2.54 o
  -2   6   7       1522.59       1652.42        22.54 o
  -1   6   7        451.55        482.27        15.83 o
   0   6   7        727.08        821.15        18.51 o
   1   6   7        392.65        379.64         9.57 o
   2   6   7         15.26         14.12         2.51 o
   3   6   7        152.47        120.91         4.81 o
   4   6   7         21.98         12.87         2.95 o
   5   6   7          8.37          2.14         3.13 o
   6   6   7         78.42         70.24        10.85 o
   7   6   7        286.02        294.53         9.92 o
   8   6   7        210.44        223.48        14.11 o
   9   6   7         72.87         42.67         7.85 o
  10   6   7        270.38        274.30        23.17 o
 -12   7   7         25.52         44.12         8.72 o
 -11   7   7         34.93         24.27         6.35 o
 -10   7   7        156.02        154.87        14.04 o
  -9   7   7        339.02        341.35        14.73 o
  -8   7   7        145.79        156.60         7.80 o
  -7   7   7       1069.55       1178.91        23.92 o
  -6   7   7        152.88        136.47        10.00 o
  -5   7   7        346.66        332.66         7.51 o
  -4   7   7          0.61          1.82         1.61 o
  -3   7   7         92.27         79.59         3.29 o
  -2   7   7         68.39         64.30         3.04 o
  -1   7   7         51.57         44.76         2.75 o
   0   7   7        755.27        825.54        13.42 o
   1   7   7        359.23        367.22        11.84 o
   2   7   7        145.22        133.62         8.10 o
   3   7   7        295.86        295.15        13.56 o
   4   7   7         22.74         22.88         3.00 o
   5   7   7        234.05        232.15         8.53 o
   6   7   7         48.26         31.34         8.76 o
   7   7   7          1.49         -3.32         3.32 o
   8   7   7         70.13         67.67        17.20 o
   9   7   7          0.87          2.48         5.95 o
  10   7   7         77.26         67.91        20.21 o
 -12   8   7         21.33         34.45        10.34 o
 -11   8   7          6.83         17.23         6.98 o
 -10   8   7        128.44        131.30        16.20 o
  -9   8   7        323.28        350.09        16.01 o
  -8   8   7        102.50        112.65         8.97 o
  -7   8   7        676.40        732.11        28.97 o
  -6   8   7          2.16          3.62         2.73 o
  -5   8   7          0.06         -1.75         2.42 o
  -4   8   7          0.75         -0.46         1.98 o
  -3   8   7        126.33        118.06         3.86 o
  -2   8   7        216.58        200.35         5.37 o
  -1   8   7        565.65        564.30        13.28 o
   0   8   7       1715.24       1977.51        29.23 o
   1   8   7       1001.18       1127.04        21.43 o
   2   8   7        616.39        649.12        19.04 o
   3   8   7         16.09         21.13         7.29 o
   4   8   7        381.23        381.37        10.38 o
   5   8   7          4.81         -3.45         3.45 o
   6   8   7        217.18        235.54        21.10 o
   7   8   7        206.14        213.55        11.72 o
   8   8   7          0.23          2.26         6.45 o
   9   8   7         13.14         16.67         5.56 o
 -11   9   7          5.95         22.02        15.09 o
 -10   9   7         18.96          5.05        12.43 o
  -9   9   7        187.95        191.45        15.42 o
  -8   9   7        542.88        592.81        44.20 o
  -7   9   7         30.94         31.31         4.06 o
  -6   9   7        189.08        190.40         7.53 o
  -5   9   7        431.76        466.71        14.72 o
  -4   9   7          8.06          4.71         4.59 o
  -3   9   7          0.75         -1.38         2.23 o
  -2   9   7          0.06          2.81         2.09 o
  -1   9   7         41.27         35.00         4.56 o
   0   9   7        254.30        276.01         8.52 o
   1   9   7         24.52         21.62         4.21 o
   2   9   7         11.81          8.26         3.07 o
   3   9   7          9.05          3.62         3.67 o
   4   9   7         36.38         33.26         5.94 o
   5   9   7        266.34        274.51         9.68 o
   6   9   7        109.95         96.82         7.41 o
   7   9   7        390.27        437.98        18.08 o
   8   9   7         72.65         61.15        10.30 o
   9   9   7        190.22        118.90        13.46 o
 -10  10   7        164.70        236.50        24.36 o
  -9  10   7        204.34        272.70        25.46 o
  -8  10   7         98.03         77.49        10.55 o
  -7  10   7         38.83         32.94         7.39 o
  -6  10   7        123.51        171.08        10.08 o
  -5  10   7        115.89        125.18         8.06 o
  -4  10   7          5.49          6.08         8.44 o
  -3  10   7        248.27        268.53         9.97 o
  -2  10   7         27.10         22.94         3.82 o
  -1  10   7         13.52         10.26         6.65 o
   0  10   7         45.64         41.50        19.59 o
   1  10   7          0.03          2.52         3.44 o
   2  10   7         40.91         37.12        17.32 o
   3  10   7        207.70        235.10        10.35 o
   4  10   7        227.02        245.00         9.32 o
   5  10   7          3.32         -2.29         5.55 o
   6  10   7          0.17          5.96         5.00 o
   7  10   7         73.60         65.77         7.53 o
   8  10   7        147.97        174.07        26.79 o
 -10  11   7         12.79         22.39        16.42 o
  -9  11   7          0.50         -0.92        12.48 o
  -8  11   7         47.67         54.27        11.97 o
  -7  11   7          1.26         -3.62         5.96 o
  -6  11   7         60.58         60.47         8.35 o
  -5  11   7          9.23         12.82         5.08 o
  -4  11   7          6.91          3.21         5.03 o
  -3  11   7         60.09         60.81         6.51 o
  -2  11   7         54.25         54.82         4.73 o
  -1  11   7         33.81         27.53         4.26 o
   0  11   7          2.56          3.17        10.51 o
   1  11   7         12.76          6.09         3.97 o
   2  11   7        226.05        270.89         9.34 o
   3  11   7          0.00          3.26         5.09 o
   4  11   7          2.75         -1.38         5.05 o
   5  11   7         48.38         31.75         7.02 o
   6  11   7         12.88         15.19         6.01 o
   7  11   7         37.45         30.78         7.85 o
  -8  12   7          2.59         -5.96         9.22 o
  -7  12   7         36.03         47.25        14.73 o
  -6  12   7        220.00        210.26        16.15 o
  -5  12   7        110.12        114.70        11.47 o
  -4  12   7          6.63          6.38         5.96 o
  -3  12   7         38.31         24.27         6.97 o
  -2  12   7         99.85         83.14        10.74 o
  -1  12   7          9.86          4.89        11.19 o
   0  12   7         53.04         49.64         6.93 o
   1  12   7         29.12         28.90         6.47 o
   2  12   7          8.82         10.60         6.42 o
   3  12   7         26.33         31.75         7.25 o
   4  12   7          7.00          1.84         5.05 o
   5  12   7         12.85         10.60         6.01 o
   6  12   7        247.46        281.28        17.94 o
  -7  13   7         60.99         47.25        14.13 o
  -6  13   7         70.01         88.41        17.34 o
  -5  13   7         17.50         18.72        10.55 o
  -4  13   7         48.77         38.58         9.31 o
  -3  13   7        646.40        867.38        39.09 o
  -2  13   7         92.22         82.49        10.87 o
  -1  13   7         83.74         93.73        12.02 o
   0  13   7        120.08        104.37        11.84 o
   1  13   7         55.60         39.13         8.85 o
   2  13   7          0.63         -4.59         5.96 o
   3  13   7          0.00          0.00         4.59 o
   4  13   7          1.15          8.72        11.88 o
  -5  14   7        119.84        127.91        21.33 o
  -4  14   7         11.90         14.68        15.60 o
  -3  14   7          3.45         13.26        14.68 o
  -2  14   7          0.93          5.05         9.13 o
  -1  14   7        166.30        204.71        18.99 o
   0  14   7          1.40          0.46         8.35 o
   1  14   7         77.38         64.18        11.33 o
   2  14   7         37.34         40.74        13.40 o
 -14   0   8          0.10          5.96         9.63 o
 -13   0   8          0.87         -0.92        11.06 o
 -12   0   8        123.59        138.28        15.09 o
 -10   0   8        136.94        116.53         6.93 o
  -9   0   8        221.20        219.07         7.62 o
  -8   0   8       7051.13       8290.72       128.74 o
  -7   0   8         62.19         61.11         2.66 o
  -6   0   8         34.43         30.28         1.88 o
  -5   0   8         58.18         50.88         4.59 o
  -4   0   8       2894.70       3053.86        80.47 o
  -3   0   8       1921.80       2108.90        55.10 o
  -2   0   8        550.84        615.23        21.24 o
  -1   0   8       2007.45       2160.38        81.62 o
   0   0   8          6.33          7.75         1.42 o
   1   0   8         45.42         46.70         2.34 o
   2   0   8       1972.98       2112.85        45.28 o
   3   0   8       1161.84       1226.43        30.00 o
   4   0   8        391.34        396.80        12.80 o
   5   0   8        580.64        623.77        17.11 o
   6   0   8        313.62        338.54        13.40 o
   7   0   8         99.50        100.06         6.42 o
   8   0   8          3.25          4.13         6.01 o
   9   0   8         94.79         80.15         7.66 o
  10   0   8          0.33         -5.96        10.55 o
  11   0   8          8.09          2.29         6.01 o
 -14   1   8        130.63        185.03        15.24 o
 -13   1   8         20.06          3.61         7.26 o
 -12   1   8        192.55        201.79        12.65 o
 -11   1   8         28.56         30.78        17.80 o
 -10   1   8       1316.88       1534.93        26.53 o
  -9   1   8         12.46          8.69         2.27 o
  -8   1   8        236.29        217.17         4.24 o
  -7   1   8         56.75         46.63         1.74 o
  -6   1   8        188.12        200.29         4.22 o
  -5   1   8        320.76        340.19         5.70 o
  -4   1   8        122.87        133.65         9.78 o
  -3   1   8          4.59          1.80         3.28 o
  -2   1   8          0.35         -2.62         5.53 o
  -1   1   8         16.24          8.80         3.91 o
   0   1   8          1.05          0.70         1.36 o
   1   1   8          5.95          5.56         2.02 o
   2   1   8        839.01        853.78        14.97 o
   3   1   8        130.45        119.89         4.45 o
   4   1   8        171.14        162.37         4.97 o
   5   1   8          2.56          5.51         2.25 o
   6   1   8          0.05         -0.89         1.95 o
   7   1   8       2400.89       2850.78        46.71 o
   8   1   8         22.41         15.53         7.85 o
   9   1   8          0.06         -3.28         4.97 o
  10   1   8         27.03         16.11        10.58 o
  11   1   8         46.01         78.84        20.76 o
 -13   2   8        200.51        218.19        14.49 o
 -12   2   8        197.46        230.50        13.77 o
 -11   2   8         91.64        110.10        10.05 o
 -10   2   8        257.24        278.63        15.00 o
  -9   2   8        517.37        570.31        12.28 o
  -8   2   8         75.41         62.82         2.26 o
  -7   2   8          4.85          2.71         1.08 o
  -6   2   8        150.86        151.80         3.60 o
  -5   2   8        296.04        306.81        10.80 o
  -4   2   8         54.68         61.62        16.79 o
  -3   2   8        655.05        695.80        21.93 o
  -2   2   8        222.49        208.68        10.04 o
  -1   2   8       1160.80       1190.81        35.88 o
   0   2   8       1183.80       1244.51        20.95 o
   1   2   8       1149.16       1231.54        19.64 o
   2   2   8       2760.38       2983.69        43.25 o
   3   2   8         39.12         38.93         2.92 o
   4   2   8         48.65         41.17         3.01 o
   5   2   8        566.01        595.39        12.91 o
   6   2   8         86.10         88.29        12.87 o
   7   2   8        667.51        739.39        16.57 o
   8   2   8        294.78        356.98        14.50 o
   9   2   8          3.27          3.92         3.93 o
  10   2   8          0.11         -1.48         4.66 o
 -13   3   8        174.30        206.05        15.29 o
 -12   3   8          0.01          0.73         5.98 o
 -11   3   8        120.36        123.85        12.48 o
 -10   3   8        118.04        104.19         6.48 o
  -9   3   8         36.77         28.05         3.97 o
  -8   3   8          0.40          0.53         1.81 o
  -7   3   8         63.86         53.45         2.09 o
  -6   3   8        287.39        307.27         7.02 o
  -5   3   8         26.60         15.70         2.29 o
  -4   3   8         28.57         23.32         1.56 o
  -3   3   8        689.63        750.12        13.29 o
  -1   3   8          7.92          8.64         1.36 o
   0   3   8        166.45        176.11         4.82 o
   1   3   8       1592.26       1721.69        24.29 o
   2   3   8       2034.36       2143.29        30.98 o
   3   3   8       1977.48       2169.45        32.61 o
   4   3   8        244.83        238.33         6.71 o
   5   3   8         23.43         18.12         2.96 o
   6   3   8          0.41          2.03         2.83 o
   7   3   8        298.54        324.14        11.67 o
   8   3   8        228.14        235.46         9.11 o
   9   3   8        124.71        106.79         7.62 o
  10   3   8          0.09         -4.73         4.73 o
 -13   4   8        187.01        194.93        14.22 o
 -12   4   8        339.38        441.87        21.79 o
 -11   4   8        149.36        162.45        11.00 o
 -10   4   8        160.13        134.72         7.85 o
  -9   4   8        145.27        160.31         3.83 o
  -8   4   8         45.19         41.25         3.23 o
  -7   4   8        911.35       1020.13        18.93 o
  -6   4   8        348.48        366.14         8.54 o
  -5   4   8        107.40        100.50         5.87 o
  -4   4   8        140.17        144.75         4.05 o
  -3   4   8        241.54        250.44         5.13 o
  -2   4   8          6.10          5.37         1.10 o
  -1   4   8        524.16        587.69        12.67 o
   0   4   8        126.62        114.71         4.52 o
   1   4   8        531.33        590.00        10.97 o
   2   4   8          0.49         -0.61         2.05 o
   3   4   8        505.15        566.59        11.50 o
   4   4   8        740.64        797.29        17.01 o
   5   4   8        160.49        160.48         5.92 o
   6   4   8         24.50         23.40         3.25 o
   7   4   8         62.83         52.35         4.70 o
   8   4   8          0.23          3.06         3.95 o
   9   4   8         76.20         56.11         6.47 o
  10   4   8          6.07          9.11         5.07 o
 -13   5   8         52.41         37.97         9.65 o
 -12   5   8        255.83        290.64        15.16 o
 -11   5   8        499.79        680.77        23.98 o
 -10   5   8        103.90         93.23         9.52 o
  -9   5   8         45.95         46.76        10.39 o
  -8   5   8         73.81         58.84         8.26 o
  -7   5   8         53.13         46.01         2.80 o
  -6   5   8        409.38        475.26         9.60 o
  -5   5   8         86.39         83.43         3.02 o
  -4   5   8         10.10          9.26         1.63 o
  -3   5   8         16.83         12.43         1.42 o
  -2   5   8         16.94         12.79         1.49 o
  -1   5   8       1004.74       1059.56        16.74 o
   0   5   8        250.61        267.40         6.84 o
   1   5   8         49.76         42.69         3.74 o
   2   5   8        470.42        511.19        18.49 o
   3   5   8         72.84         66.16         3.67 o
   4   5   8         81.44         75.46        10.60 o
   5   5   8        574.11        667.25        14.93 o
   6   5   8        638.29        698.17        16.53 o
   7   5   8        236.33        258.46         9.91 o
   8   5   8        448.86        474.77        17.76 o
   9   5   8        191.42        223.24        11.83 o
  10   5   8         31.22         22.68         7.87 o
 -12   6   8         47.28         35.97        17.48 o
 -11   6   8        265.46        290.16        16.84 o
 -10   6   8         58.11         38.76         6.20 o
  -9   6   8        236.43        271.51        11.46 o
  -8   6   8         69.67         62.45        11.13 o
  -7   6   8        468.46        476.22        13.03 o
  -6   6   8          8.20          4.76         1.59 o
  -5   6   8        168.23        151.98         4.40 o
  -4   6   8          0.41         -0.60         1.58 o
  -3   6   8         23.80         19.84         3.85 o
  -2   6   8        550.86        561.68        10.19 o
  -1   6   8        436.03        482.17         9.06 o
   0   6   8          0.54          1.53         2.05 o
   1   6   8          6.03          3.90         1.87 o
   2   6   8        304.61        311.91         8.96 o
   3   6   8        182.50        163.24         6.49 o
   4   6   8        788.04        909.54        19.12 o
   5   6   8         23.75         16.22         3.62 o
   6   6   8         83.22         77.72         8.05 o
   7   6   8          2.15          1.83         3.73 o
   8   6   8         29.13         19.76         5.84 o
   9   6   8          7.39          1.30         4.96 o
 -12   7   8         77.72         79.08        10.11 o
 -11   7   8         55.23         66.28        14.93 o
 -10   7   8          7.42         12.80         9.63 o
  -9   7   8        202.15        223.52        12.16 o
  -8   7   8         77.74         66.61        13.51 o
  -7   7   8         13.93         10.86         2.87 o
  -6   7   8          4.99          2.64         1.77 o
  -5   7   8         13.66          6.72         2.18 o
  -4   7   8        349.65        380.41         8.14 o
  -3   7   8        242.52        247.16        10.51 o
  -2   7   8        376.15        387.76         7.64 o
  -1   7   8        393.67        411.52        11.68 o
   0   7   8          0.08          2.01         1.89 o
   1   7   8        575.78        630.04        11.87 o
   2   7   8        440.45        495.72        12.75 o
   3   7   8         97.68         89.75         4.97 o
   4   7   8        775.60        942.51        19.91 o
   5   7   8        245.42        255.31         9.35 o
   6   7   8          5.58          5.60         3.65 o
   7   7   8         14.21         10.21         4.70 o
   8   7   8        122.91        110.75        20.97 o
   9   7   8         38.87         29.79         6.63 o
 -11   8   8        272.11        364.23        26.15 o
 -10   8   8          3.42         16.93         8.63 o
  -9   8   8          1.84          5.55         8.26 o
  -8   8   8        198.33        189.96        13.37 o
  -7   8   8        323.34        351.96        24.50 o
  -6   8   8        119.44        102.66        15.85 o
  -5   8   8        155.55        162.20         4.94 o
  -4   8   8         63.71         50.32         4.20 o
  -3   8   8          0.01         -1.95         1.95 o
  -2   8   8         50.11         52.03         3.09 o
  -1   8   8       1697.22       1961.45        29.47 o
   0   8   8        878.36       1018.98        18.42 o
   1   8   8        202.76        216.79         6.88 o
   2   8   8         26.56         23.40         2.98 o
   3   8   8        117.74        123.89         6.29 o
   4   8   8          4.12          1.17         3.35 o
   5   8   8         84.16         73.48         5.39 o
   6   8   8         74.01         60.30        14.15 o
   7   8   8         35.71         23.56         6.42 o
   8   8   8          4.97          9.03         6.74 o
 -11   9   8         20.62         11.01        10.09 o
 -10   9   8         31.63         31.75        10.14 o
  -9   9   8        141.60        142.32        17.89 o
  -8   9   8        225.06        233.25        19.64 o
  -7   9   8         45.91         53.23         5.92 o
  -6   9   8        531.00        593.48        17.97 o
  -5   9   8         38.50         33.54         5.30 o
  -4   9   8        315.06        396.80        11.93 o
  -3   9   8         21.27         20.90         4.36 o
  -2   9   8         49.60         36.25         3.80 o
  -1   9   8          0.93          0.42         3.54 o
   0   9   8         49.48         49.67         4.17 o
   1   9   8         36.78         40.59         7.55 o
   2   9   8         70.78         66.85        11.22 o
   3   9   8        188.94        191.08        12.50 o
   4   9   8          4.22          4.78         5.02 o
   5   9   8         19.70         11.88         5.46 o
   6   9   8         18.30         13.95         5.11 o
   7   9   8         31.33         23.89         7.11 o
   8   9   8        145.39        133.78        12.39 o
 -10  10   8        361.07        509.67        42.58 o
  -9  10   8         83.18         98.78        16.61 o
  -8  10   8         47.32         45.51         9.54 o
  -7  10   8         79.84         62.49        10.14 o
  -6  10   8          6.92          1.84         6.42 o
  -5  10   8        181.48        208.14        18.01 o
  -4  10   8         94.53         92.26         5.33 o
  -3  10   8          0.30          1.64         3.45 o
  -2  10   8        203.73        214.18        15.64 o
  -1  10   8         47.74         45.07         4.31 o
   0  10   8          0.11         -1.96         3.52 o
   1  10   8         52.67         57.53         6.06 o
   2  10   8         40.70         42.67        11.68 o
   3  10   8        288.71        330.70        11.98 o
   4  10   8        159.36        152.73        10.05 o
   5  10   8        199.57        229.30        13.63 o
   6  10   8        255.39        279.13        15.74 o
   7  10   8          9.57         16.06         7.39 o
  -9  11   8        394.56        485.76        42.48 o
  -8  11   8          0.63         14.68        11.97 o
  -7  11   8         35.93         32.21        11.93 o
  -6  11   8          7.25          6.84        10.96 o
  -5  11   8          9.01          6.84         7.29 o
  -4  11   8        133.36        127.91        11.15 o
  -3  11   8        492.12        601.47        27.30 o
  -2  11   8        299.93        339.95        12.00 o
  -1  11   8          0.25          3.49         3.92 o
   0  11   8        128.56        125.95        28.40 o
   1  11   8         41.57         39.36         6.47 o
   2  11   8          0.47          7.29         5.41 o
   3  11   8         60.66         48.17         6.84 o
   4  11   8        224.66        251.92        14.96 o
   5  11   8        236.27        260.82        15.92 o
   6  11   8        107.08        115.16        13.35 o
  -8  12   8          0.07         -1.84         9.59 o
  -7  12   8        171.04        204.11        23.26 o
  -6  12   8         19.89          0.92         9.27 o
  -5  12   8         99.50        138.78        17.66 o
  -4  12   8         23.19         16.06         8.76 o
  -3  12   8         14.30          6.38         8.21 o
  -2  12   8         27.52         17.43         6.42 o
  -1  12   8         22.83         18.35         5.51 o
   0  12   8        114.49        115.61         9.22 o
   1  12   8        517.21        625.88        26.79 o
   2  12   8        104.53         87.22         8.81 o
   3  12   8         17.63          5.96         6.38 o
   4  12   8         30.06         38.03         8.72 o
   5  12   8         13.25         11.47         8.72 o
  -6  13   8         32.59         52.39        16.42 o
  -5  13   8         10.44         -5.55         9.18 o
  -4  13   8         14.54         19.27        13.72 o
  -3  13   8          3.55         -5.96         9.22 o
  -2  13   8         54.88         37.25        14.13 o
  -1  13   8          3.47         -8.72        12.94 o
   0  13   8         33.72          9.13        13.72 o
   1  13   8         12.65         13.72         9.22 o
   2  13   8        139.93        179.20        13.76 o
   3  13   8        172.13        219.71        16.52 o
  -3  14   8        124.50        158.60        19.96 o
  -2  14   8          1.76          7.29        11.93 o
  -1  14   8          5.77          8.72        15.55 o
   0  14   8         20.57         39.13        16.06 o
 -13   1   9         42.70         37.10         7.10 o
 -12   1   9         19.64          6.66         6.15 o
 -11   1   9         20.16         22.71         5.19 o
 -10   1   9          4.91         -0.46         2.94 o
  -9   1   9        137.59        131.28         7.87 o
  -8   1   9         81.78         73.96         2.35 o
  -7   1   9        593.65        663.42         9.36 o
  -6   1   9          0.02          0.57         0.87 o
  -5   1   9          1.09         -1.27         2.89 o
  -4   1   9        179.14        165.39         7.21 o
  -3   1   9          1.05          3.33         2.50 o
  -2   1   9        235.59        240.66        16.08 o
  -1   1   9        144.11        135.02         9.49 o
   0   1   9         34.37         31.75         1.60 o
   1   1   9          6.52         10.67         2.98 o
   2   1   9         54.82         47.58         2.81 o
   3   1   9       1096.67       1191.80        19.90 o
   4   1   9        108.00        102.30         6.06 o
   5   1   9          0.05         -2.08         2.08 o
   6   1   9        682.53        793.35        30.19 o
   7   1   9          5.97          2.58         3.21 o
   8   1   9          0.10          2.17         6.45 o
   9   1   9          9.87          2.50         4.51 o
  10   1   9         92.34         84.56         7.62 o
 -13   2   9          2.03          8.26         7.39 o
 -12   2   9          0.24          0.97         4.01 o
 -11   2   9         15.57         20.51         6.22 o
 -10   2   9        252.40        274.09        11.77 o
  -9   2   9        312.61        334.12        13.60 o
  -8   2   9        558.43        616.21        12.80 o
  -7   2   9          0.30         -0.07         1.10 o
  -6   2   9         17.40         13.36         1.09 o
  -5   2   9         85.53         80.95         4.90 o
  -4   2   9         75.61         82.11         6.45 o
  -3   2   9        172.33        161.92         9.17 o
  -2   2   9       2213.23       2290.22        64.21 o
  -1   2   9        837.38        855.89        14.40 o
   0   2   9         24.60         18.60         1.80 o
   1   2   9        885.70        978.85        16.57 o
   2   2   9        134.21        117.50         7.64 o
   3   2   9          2.01          1.35         3.24 o
   4   2   9          0.01          3.05         2.24 o
   5   2   9         64.08         58.05         3.80 o
   6   2   9          1.52          0.95         3.22 o
   7   2   9          3.11         -1.35         3.65 o
   8   2   9          9.71          3.30         4.50 o
   9   2   9          2.90          2.00         5.23 o
  10   2   9         15.51         21.72         6.65 o
 -13   3   9          7.87          7.22        10.05 o
 -12   3   9         24.47         24.06         7.26 o
 -11   3   9         88.71         93.79         7.75 o
 -10   3   9          6.68         11.11         4.37 o
  -9   3   9         21.88         14.86         3.01 o
  -8   3   9         12.44          6.44         2.29 o
  -7   3   9        633.18        720.61        11.97 o
  -6   3   9        152.21        158.08         4.38 o
  -5   3   9         10.70          7.02         0.87 o
  -4   3   9         11.01          8.75         0.87 o
  -3   3   9         15.14         11.43         1.27 o
  -2   3   9         54.92         52.29         1.84 o
   0   3   9         47.53         41.90         2.40 o
   1   3   9       1619.12       1794.84        27.56 o
   2   3   9        684.91        746.21        26.82 o
   3   3   9         10.96          5.11         2.06 o
   4   3   9        187.22        180.86         9.86 o
   5   3   9          0.10          4.32         2.63 o
   6   3   9        167.12        149.51        10.62 o
   7   3   9         20.19         19.38         3.76 o
   8   3   9          0.64          4.24         4.36 o
   9   3   9          3.42          4.27         6.40 o
 -13   4   9          5.49         10.06         7.56 o
 -12   4   9         10.47         10.34         6.99 o
 -11   4   9         57.05         55.35         6.94 o
 -10   4   9         63.21         47.17         5.87 o
  -9   4   9          6.14          3.47         2.02 o
  -8   4   9          0.10          1.09         2.61 o
  -7   4   9       1127.25       1299.88        24.87 o
  -6   4   9         24.65         14.39         3.42 o
  -5   4   9        168.15        182.30         4.69 o
  -4   4   9        234.57        252.72         5.64 o
  -3   4   9       1577.69       1742.74        32.21 o
  -2   4   9         34.97         35.18         1.93 o
  -1   4   9        777.77        862.08        15.00 o
   0   4   9        122.73        117.87         3.71 o
   1   4   9          1.36          3.65         1.77 o
   2   4   9         17.59          7.33         2.27 o
   3   4   9        493.16        520.58        12.28 o
   4   4   9         24.56         19.00         4.15 o
   5   4   9         16.34         13.20         3.52 o
   6   4   9          6.15          4.17         3.57 o
   7   4   9         11.73          7.00         4.04 o
   8   4   9         70.03         60.79        12.82 o
   9   4   9         17.52         16.15         6.50 o
 -12   5   9         20.80         21.40         7.50 o
 -11   5   9        197.86        265.59        13.39 o
 -10   5   9         31.23         27.87         5.66 o
  -9   5   9         79.37        102.22         9.08 o
  -8   5   9         60.32         50.00         6.40 o
  -7   5   9        275.26        285.91         7.70 o
  -6   5   9         44.81         34.06         2.46 o
  -5   5   9        360.90        357.76         7.61 o
  -4   5   9        591.62        678.57        11.33 o
  -3   5   9         44.03         38.55         2.02 o
  -2   5   9        149.00        144.00         5.18 o
  -1   5   9       3996.53       4675.23        93.32 o
   0   5   9       1317.61       1525.46        37.35 o
   1   5   9          0.93          3.13         2.39 o
   2   5   9        109.37        108.46         4.86 o
   3   5   9         27.19         20.72         3.17 o
   4   5   9         20.03         16.97         3.12 o
   5   5   9        280.20        295.95        14.22 o
   6   5   9          1.69          3.11         3.42 o
   7   5   9         18.82         11.18         7.78 o
   8   5   9         28.11         15.91         5.97 o
   9   5   9        253.82        285.59        21.01 o
 -12   6   9        152.81        174.91        21.68 o
 -11   6   9         68.79         68.73        10.64 o
 -10   6   9          2.35         -3.26         6.93 o
  -9   6   9         10.94          3.62         8.26 o
  -8   6   9          3.51         11.01         5.96 o
  -7   6   9        323.94        328.35         8.90 o
  -6   6   9          2.80         -0.92         1.95 o
  -5   6   9        924.89       1093.87        16.93 o
  -4   6   9        257.13        258.37         5.59 o
  -3   6   9          1.78          1.82         2.02 o
  -2   6   9       1206.71       1326.50        23.28 o
  -1   6   9          0.16          1.38         2.75 o
   0   6   9        271.61        271.34         8.77 o
   1   6   9        242.10        254.11         7.93 o
   2   6   9        274.14        260.24         9.20 o
   3   6   9         11.49          6.22         2.77 o
   4   6   9        792.97        888.68        19.04 o
   5   6   9          0.81         -0.36         3.88 o
   6   6   9         90.39         97.08        18.28 o
   7   6   9         21.91         17.49         6.18 o
   8   6   9         27.29         19.27         7.34 o
   9   6   9         10.83        -10.05        11.01 o
 -11   7   9         79.99         84.42        12.20 o
 -10   7   9        111.87        121.21        15.55 o
  -9   7   9          1.09         -0.46         6.97 o
  -8   7   9         18.57         18.85         4.97 o
  -7   7   9         51.27         50.14        11.61 o
  -6   7   9          9.51          3.44         2.42 o
  -5   7   9        296.10        326.86         9.63 o
  -4   7   9        240.93        253.86         7.13 o
  -3   7   9         27.99         26.82         2.24 o
  -2   7   9        349.68        358.99         7.20 o
  -1   7   9          8.33          5.81         1.95 o
   0   7   9         12.09          8.76         2.94 o
   1   7   9        296.24        310.75        10.07 o
   2   7   9         45.42         41.39         3.76 o
   3   7   9        128.40        125.43        11.10 o
   4   7   9        181.30        188.35         9.61 o
   5   7   9         56.53         53.45         5.30 o
   6   7   9         19.40         12.34         6.01 o
   7   7   9         14.47         12.34         5.55 o
   8   7   9          2.95         -2.29         6.47 o
 -11   8   9          6.10         -3.62        10.55 o
 -10   8   9         49.51         63.82        13.35 o
  -9   8   9          0.11         -5.05         8.76 o
  -8   8   9         18.02         30.78         8.81 o
  -7   8   9        176.01        209.47        27.41 o
  -6   8   9         70.34         62.58         4.31 o
  -5   8   9         37.73         29.36         3.08 o
  -4   8   9        344.61        387.23         9.95 o
  -3   8   9        122.91        112.55         5.60 o
  -2   8   9        158.73        173.84         5.30 o
  -1   8   9        154.94        142.63         4.88 o
   0   8   9        210.19        208.64        13.58 o
   1   8   9          0.05         -0.09         2.50 o
   2   8   9         30.44         23.35         3.77 o
   3   8   9          0.19          2.09         6.19 o
   4   8   9         42.20         35.69         5.37 o
   5   8   9         22.14         22.33         5.03 o
   6   8   9        287.64        349.64        19.22 o
   7   8   9        158.10        163.51        15.32 o
 -10   9   9         66.86         84.83        15.00 o
  -9   9   9         15.89         15.55        10.96 o
  -8   9   9        114.93        151.17        16.33 o
  -7   9   9        152.10        188.52        16.47 o
  -6   9   9        249.54        331.47        20.28 o
  -5   9   9          0.26          0.00         4.59 o
  -4   9   9        386.20        464.52        12.53 o
  -3   9   9         98.26         99.19         5.55 o
  -2   9   9         27.44         30.74         3.77 o
  -1   9   9         29.79         23.10         4.82 o
   0   9   9        126.17        149.44        25.49 o
   1   9   9        254.70        267.75        11.74 o
   2   9   9         32.35         29.31        11.06 o
   3   9   9          0.07         -0.92         5.09 o
   4   9   9         33.20         20.60         5.46 o
   5   9   9         27.69         21.61         6.97 o
   6   9   9          0.05          1.38         6.01 o
   7   9   9          1.25          6.84         8.17 o
  -9  10   9         78.21         59.14        14.82 o
  -8  10   9          1.60         15.19         7.34 o
  -7  10   9          1.47          8.72         7.34 o
  -6  10   9         54.66         65.56        11.42 o
  -5  10   9        301.08        336.93        24.36 o
  -4  10   9         15.60         11.47         5.96 o
  -3  10   9         30.40         17.80         4.17 o
  -2  10   9        108.47         98.78         7.25 o
  -1  10   9         23.52         14.68         4.08 o
   0  10   9          0.47          0.92         3.67 o
   1  10   9          0.58          2.29         3.72 o
   2  10   9          2.92          0.00         4.59 o
   3  10   9         29.61         18.72         5.55 o
   4  10   9          0.29          1.38         6.47 o
   5  10   9         31.69         27.99         9.08 o
   6  10   9         77.38         84.42        10.64 o
  -7  11   9         43.61         45.83        13.35 o
  -6  11   9          0.60         -5.96        10.05 o
  -5  11   9         74.57         51.48         9.54 o
  -4  11   9          8.20          6.38         9.63 o
  -3  11   9        128.97        136.76        10.00 o
  -2  11   9          0.00          2.29         6.47 o
  -1  11   9         30.83         28.44         5.92 o
   0  11   9          0.05          2.71         5.46 o
   1  11   9         49.64         42.12         7.80 o
   2  11   9         14.56         16.93         6.01 o
   3  11   9         23.79          8.72         6.47 o
   4  11   9         74.89         71.20        10.14 o
   5  11   9        181.31        262.88        18.08 o
  -7  12   9          6.00         24.27        12.89 o
  -6  12   9          0.57         -0.92        11.56 o
  -5  12   9         19.64         39.13        12.85 o
  -4  12   9          2.42         -9.63        11.06 o
  -3  12   9        128.81        152.23        17.43 o
  -2  12   9          5.71          0.46         5.60 o
  -1  12   9        153.72        154.34        12.75 o
   0  12   9        393.51        498.15        25.83 o
   1  12   9         11.58          7.29         6.84 o
   2  12   9        297.94        378.27        23.31 o
   3  12   9          0.29         12.34         7.85 o
  -4  13   9        201.83        300.28        28.22 o
  -3  13   9          0.32         -4.13        12.39 o
  -2  13   9         40.58         36.75        12.48 o
  -1  13   9        100.08        108.82        18.31 o
   0  13   9         91.76         90.84        12.25 o
   1  13   9         45.09         34.45         9.31 o
 -13   0  10        140.20        154.34        19.68 o
 -10   0  10         60.79         64.18         6.88 o
  -9   0  10       1240.09       1486.47        31.38 o
  -8   0  10          0.05          2.71         1.33 o
  -7   0  10        377.28        406.25        18.12 o
  -6   0  10        179.78        148.00         9.36 o
  -5   0  10       1208.18       1332.13        45.33 o
  -4   0  10         26.52         12.80         3.67 o
  -3   0  10       5140.38       5665.18       154.75 o
  -2   0  10       1085.81       1130.86        36.01 o
  -1   0  10        509.24        524.30        20.60 o
   0   0  10        145.19        133.28         4.95 o
   1   0  10        771.55        856.09        16.29 o
   2   0  10          2.02          0.92         1.84 o
   3   0  10        501.00        539.12        12.94 o
   4   0  10        557.05        639.91        15.19 o
   5   0  10         37.10         25.78         5.00 o
   6   0  10       1665.66       2044.49        48.45 o
   7   0  10       1391.66       1657.96        54.09 o
   8   0  10        110.59        121.21        11.79 o
   9   0  10        161.51        203.52        15.87 o
 -13   1  10         51.82         41.29        11.56 o
 -12   1  10         47.50         44.09         9.68 o
 -11   1  10         29.99         28.06         6.35 o
 -10   1  10         23.05         22.13         4.00 o
  -9   1  10        401.55        448.56         9.38 o
  -8   1  10        426.69        455.90         8.99 o
  -7   1  10        708.80        813.80        20.29 o
  -6   1  10        139.16        122.41         6.36 o
  -5   1  10        288.35        277.28        14.93 o
  -4   1  10        442.34        467.91        27.32 o
  -3   1  10          0.40         -2.10         2.66 o
  -2   1  10        363.89        379.28        12.43 o
  -1   1  10        223.52        218.69        12.69 o
   0   1  10         49.17         46.15         1.40 o
   1   1  10       1096.41       1224.21        18.02 o
   2   1  10        668.03        692.21        10.75 o
   3   1  10        174.00        171.57         4.77 o
   4   1  10          3.99          1.61         3.44 o
   5   1  10          0.18         -2.40         2.40 o
   6   1  10         22.12         15.42         3.44 o
   7   1  10          7.19          1.60         4.82 o
   8   1  10        244.89        263.63        12.78 o
   9   1  10         58.42         63.19        12.66 o
 -13   2  10         31.66         26.66        11.52 o
 -12   2  10         22.40         21.10         5.79 o
 -11   2  10        108.94        119.69         8.11 o
 -10   2  10          0.99          5.26         3.55 o
  -9   2  10        109.91        104.09         7.48 o
  -8   2  10        385.31        433.70         8.36 o
  -7   2  10        405.37        442.18         8.69 o
  -6   2  10        230.08        238.65         8.38 o
  -5   2  10          3.76          0.46         2.32 o
  -4   2  10          3.05         -1.03         2.66 o
  -3   2  10          5.51          3.69         3.45 o
  -2   2  10         57.00         42.56        10.74 o
  -1   2  10         20.49         14.71         5.41 o
   0   2  10        198.05        192.18        11.81 o
   1   2  10          3.09          0.47         1.52 o
   2   2  10         29.13         25.68         6.45 o
   3   2  10          0.08         -0.21         2.42 o
   4   2  10          8.74          7.96         2.62 o
   5   2  10         49.27         50.52         4.98 o
   6   2  10         26.97         21.50         3.97 o
   7   2  10        117.00        113.16         9.16 o
   8   2  10          1.02         -9.59         9.59 o
   9   2  10         46.73         27.88         6.74 o
 -12   3  10         80.79         99.90         8.89 o
 -11   3  10          5.37          5.25         4.36 o
 -10   3  10         70.69         65.69         6.24 o
  -9   3  10        113.82        114.40         6.12 o
  -8   3  10        680.18        840.46        17.26 o
  -7   3  10         43.14         29.86         3.69 o
  -6   3  10         53.10         44.58         4.23 o
  -5   3  10        277.25        287.49        20.30 o
  -4   3  10        217.03        216.89        38.33 o
  -3   3  10        219.32        213.45        11.17 o
  -2   3  10        104.81        100.23        16.86 o
  -1   3  10        342.72        370.28         6.46 o
   0   3  10        393.50        404.19         9.08 o
   1   3  10         67.26         62.70         3.08 o
   2   3  10        264.84        273.86         9.54 o
   3   3  10        428.38        465.65        10.66 o
   4   3  10          2.63          3.50         2.73 o
   5   3  10          5.67          1.84         4.40 o
   6   3  10        103.15         87.76         6.36 o
   7   3  10        112.47        109.92         8.29 o
   8   3  10        339.99        390.48        18.94 o
   9   3  10         10.93         15.06         8.48 o
 -12   4  10         12.57         20.41         7.82 o
 -11   4  10         19.00         23.12         5.82 o
 -10   4  10        259.17        306.24        19.50 o
  -9   4  10         20.17         14.50        11.03 o
  -8   4  10         21.58         19.38         2.36 o
  -7   4  10         95.55         96.39         6.97 o
  -6   4  10         16.40         10.05         1.74 o
  -5   4  10         13.00         11.47         1.28 o
  -4   4  10        787.96        905.64        20.65 o
  -3   4  10        510.95        566.28         9.18 o
  -2   4  10        748.90        831.25        15.35 o
  -1   4  10        161.29        138.78         5.05 o
   0   4  10        137.79        141.67         4.46 o
   1   4  10        473.69        520.85        11.96 o
   2   4  10        262.43        253.91         7.05 o
   3   4  10          0.00         -1.15         2.18 o
   4   4  10        156.92        151.38         9.38 o
   5   4  10        102.32         90.68         7.22 o
   6   4  10          2.82          4.03         4.05 o
   7   4  10          2.90          2.71        10.05 o
   8   4  10         62.57         52.39         8.67 o
 -12   5  10         64.53         47.58        10.64 o
 -11   5  10        266.85        342.48        24.59 o
 -10   5  10         33.12         14.68         5.60 o
  -9   5  10         87.21        101.35         9.04 o
  -8   5  10         50.30         39.69         6.70 o
  -7   5  10          2.47          1.38         2.34 o
  -6   5  10        437.06        466.55        11.65 o
  -5   5  10        228.41        254.21        12.11 o
  -4   5  10          0.85          0.76         1.27 o
  -3   5  10        153.34        152.73         5.28 o
  -2   5  10        207.20        206.94        13.76 o
  -1   5  10        476.77        520.99        10.58 o
   0   5  10        656.75        722.88        15.11 o
   1   5  10          8.55          4.59         2.46 o
   2   5  10         11.52          7.70         4.34 o
   3   5  10          2.87         -1.35         2.73 o
   4   5  10          0.00         -2.40         2.40 o
   5   5  10          2.06          0.28         3.74 o
   6   5  10          0.15          0.46         5.60 o
   7   5  10          8.44          5.55         6.47 o
   8   5  10         41.60         57.49        11.38 o
 -11   6  10         86.03        103.09        13.90 o
 -10   6  10         81.09         86.44        10.74 o
  -9   6  10         15.53         20.60         6.79 o
  -8   6  10        139.45        159.15        12.98 o
  -7   6  10         11.72          6.38         2.71 o
  -6   6  10        363.16        377.64        24.02 o
  -5   6  10        555.15        620.55        16.01 o
  -4   6  10        502.04        586.88        12.38 o
  -3   6  10        500.98        563.53        10.61 o
  -2   6  10        511.96        590.11        10.54 o
  -1   6  10        747.24        859.83        15.83 o
   0   6  10        213.95        215.81         6.90 o
   1   6  10         35.26         30.18         3.90 o
   2   6  10          3.28          4.51         3.32 o
   3   6  10         35.32         32.99         3.88 o
   4   6  10         15.99         10.39         3.57 o
   5   6  10        139.49        147.50        11.42 o
   6   6  10         32.14         24.27         6.97 o
   7   6  10          6.03          7.75         5.96 o
   8   6  10          7.11         17.43        12.34 o
 -11   7  10        128.36        150.62        16.29 o
 -10   7  10        555.39        655.15        47.16 o
  -9   7  10          2.64         -1.38         4.59 o
  -8   7  10          0.00          5.05         5.51 o
  -7   7  10          2.00          3.26         3.72 o
  -6   7  10         22.14         11.58         2.97 o
  -5   7  10         61.32         59.50         3.53 o
  -4   7  10          4.59         -2.22         2.96 o
  -3   7  10        132.41        122.65         4.39 o
  -2   7  10        122.18        102.42         5.69 o
  -1   7  10        460.34        520.78        22.80 o
   0   7  10        193.02        205.96        13.86 o
   1   7  10         54.65         36.74        12.62 o
   2   7  10          1.31         -0.78         2.99 o
   3   7  10        184.85        186.18         9.96 o
   4   7  10        191.07        231.92        19.59 o
   5   7  10        141.94        143.37        11.79 o
   6   7  10        136.13        148.00        13.03 o
   7   7  10        279.39        357.72        20.23 o
 -10   8  10         19.80         16.06         9.59 o
  -9   8  10        139.54        169.61        16.75 o
  -8   8  10         58.80         58.13        10.14 o
  -7   8  10        172.20        175.81        15.92 o
  -6   8  10         97.63         84.42         6.70 o
  -5   8  10        237.33        274.12        14.91 o
  -4   8  10          9.26          8.26         3.21 o
  -3   8  10         12.43          5.02         2.95 o
  -2   8  10         37.31         43.22         6.12 o
  -1   8  10          3.42          4.17         4.82 o
   0   8  10        153.54        163.76        19.09 o
   1   8  10        154.87        154.89        10.14 o
   2   8  10        139.00        152.23        11.10 o
   3   8  10         59.99         56.84         8.40 o
   4   8  10          0.61         -1.38         5.05 o
   5   8  10        429.17        547.10        27.07 o
   6   8  10         70.27         66.62         9.08 o
  -9   9  10         15.38         21.61        10.55 o
  -8   9  10          0.72         -8.30         8.30 o
  -7   9  10         59.71         62.81        10.51 o
  -6   9  10        207.28        246.51        13.44 o
  -5   9  10        222.07        245.82        13.44 o
  -4   9  10          1.58          3.26         6.01 o
  -3   9  10          3.31          0.46         4.17 o
  -2   9  10         19.81         19.27         4.50 o
  -1   9  10        352.89        395.93        19.59 o
   0   9  10        218.57        272.70        14.13 o
   1   9  10         57.79         52.39         6.51 o
   2   9  10         62.06         61.48         9.08 o
   3   9  10         37.57         42.67         7.85 o
   4   9  10         12.22         17.43         6.79 o
   5   9  10         88.95         85.24        11.47 o
   6   9  10         52.00         51.48         8.63 o
  -8  10  10         41.86         46.38        10.51 o
  -7  10  10          7.61          2.71         9.13 o
  -6  10  10        142.27        195.63        19.77 o
  -5  10  10         35.72         28.90         6.01 o
  -4  10  10        398.67        463.37        35.97 o
  -3  10  10         68.19         74.87         7.80 o
  -2  10  10         11.62         17.80         5.96 o
  -1  10  10          6.98          8.72         6.47 o
   0  10  10          4.57         -1.38         4.59 o
   1  10  10          1.71          0.46         5.60 o
   2  10  10        106.74        113.78        10.96 o
   3  10  10          0.10         -0.92         5.55 o
   4  10  10         11.40          0.92         7.39 o
   5  10  10          0.00         17.80         9.59 o
  -7  11  10          9.39          9.63         8.26 o
  -6  11  10         38.87         32.94        11.56 o
  -5  11  10        168.25        220.95        19.09 o
  -4  11  10        126.00        166.26        12.16 o
  -3  11  10        127.96        125.48        10.55 o
  -2  11  10          2.27         11.88         6.93 o
  -1  11  10        291.67        365.84        20.51 o
   0  11  10        117.09        114.70        11.01 o
   1  11  10         79.12         67.30         9.50 o
   2  11  10        386.58        528.20        27.57 o
   3  11  10          1.86          0.92         6.93 o
  -5  12  10         18.19         18.72        13.35 o
  -4  12  10         28.20         39.13        13.40 o
  -3  12  10         79.46         64.18         9.96 o
  -2  12  10         11.61          3.62         7.75 o
  -1  12  10         22.94         23.44         9.13 o
   0  12  10          0.54         -6.88         6.88 o
   1  12  10         13.96         13.26         7.80 o
 -12   1  11        169.95        192.29        13.65 o
 -11   1  11        400.22        479.20        27.21 o
 -10   1  11          1.52         19.64        23.72 o
  -9   1  11        944.15       1115.81        56.55 o
  -8   1  11        296.00        317.65        12.82 o
  -7   1  11          2.52         -0.72         2.24 o
  -6   1  11         57.08         45.31        17.66 o
  -5   1  11         44.27         29.89         4.05 o
  -4   1  11         23.94         16.39         4.06 o
  -3   1  11         76.36         56.76        11.61 o
  -2   1  11        315.76        321.04        11.39 o
  -1   1  11        137.42        119.73         7.20 o
   0   1  11        102.17         87.22         6.49 o
   1   1  11         13.82          1.87         1.58 o
   2   1  11        255.38        260.68         5.62 o
   3   1  11         32.00         21.89         3.17 o
   4   1  11         50.16         48.38         6.24 o
   5   1  11         37.18         29.30         4.37 o
   6   1  11        169.52        188.48        10.67 o
   7   1  11         35.83         39.05         6.81 o
   8   1  11        384.02        473.25        36.73 o
 -12   2  11          1.52          3.84         7.91 o
 -11   2  11         65.05         71.90         8.98 o
 -10   2  11         91.11        100.06         8.58 o
  -9   2  11         19.56         17.80        22.43 o
  -8   2  11         48.79         40.99         3.66 o
  -7   2  11        754.47        835.58        27.48 o
  -6   2  11         55.05         41.62         7.80 o
  -5   2  11         71.79         56.58         5.00 o
  -4   2  11        784.85        848.08        24.14 o
  -3   2  11        703.73        751.78        27.64 o
  -2   2  11        124.65        120.87         9.01 o
  -1   2  11         39.59         39.36         9.91 o
   0   2  11          4.31          0.66        11.65 o
   1   2  11         20.23         16.79         1.84 o
   2   2  11          7.20          3.88         2.73 o
   3   2  11         53.80         40.21         3.23 o
   4   2  11        602.54        709.97        20.51 o
   5   2  11          9.67         -4.14         9.59 o
   6   2  11        160.37        173.70        17.25 o
   7   2  11          3.87          2.18         6.03 o
   8   2  11         49.10         67.07        19.77 o
 -12   3  11          0.78          0.23         4.90 o
 -11   3  11          0.02          0.92         5.09 o
 -10   3  11          3.22         21.61        25.69 o
  -9   3  11         72.74         46.38        18.40 o
  -8   3  11          1.70          1.38         2.95 o
  -7   3  11        285.72        284.29        12.66 o
  -6   3  11        127.83        123.05        11.33 o
  -5   3  11         11.52          7.29         4.82 o
  -4   3  11          4.05          8.04        10.99 o
  -3   3  11          3.25          8.77         5.94 o
  -2   3  11        383.90        387.06        17.11 o
  -1   3  11          6.20          1.84         4.35 o
   0   3  11         66.23         61.25        12.57 o
   1   3  11         91.12         81.53         3.57 o
   2   3  11         41.14         33.59         2.78 o
   3   3  11          0.00          1.08         2.42 o
   4   3  11          0.91          2.29         4.63 o
   5   3  11          0.05         13.72         6.33 o
   6   3  11         88.49         87.31         9.59 o
   7   3  11        206.68        212.96        14.52 o
   8   3  11         48.67         38.17         7.85 o
 -11   4  11         73.05         73.41        27.89 o
 -10   4  11          1.45          8.26        17.48 o
  -9   4  11        203.48        245.82        13.44 o
  -8   4  11        144.70        159.33        16.24 o
  -7   4  11          1.70          3.47         3.88 o
  -6   4  11        439.81        450.57        22.71 o
  -5   4  11         44.84         37.25         6.79 o
  -4   4  11          0.10         -1.84         5.05 o
  -3   4  11          3.72          1.38         6.01 o
  -2   4  11        230.56        209.02        16.10 o
  -1   4  11        374.16        428.14         8.85 o
   0   4  11          4.77          3.96         2.73 o
   1   4  11        106.66        121.85         4.70 o
   2   4  11          4.63          4.02         3.65 o
   3   4  11        279.04        311.63        13.50 o
   4   4  11        309.45        316.84        16.79 o
   5   4  11         42.13         29.82         6.79 o
   6   4  11          0.57          5.55         5.96 o
   7   4  11          3.12         11.47         7.39 o
 -11   5  11          0.61         -1.38         6.47 o
 -10   5  11         49.37         44.96         8.63 o
  -9   5  11         21.64         14.22         5.00 o
  -8   5  11         23.67         12.80         2.77 o
  -7   5  11          9.86         11.01         2.29 o
  -6   5  11        191.04        230.63         7.80 o
  -5   5  11        310.33        316.84        21.33 o
  -4   5  11        243.32        248.52         9.45 o
  -3   5  11         14.90         10.60         1.38 o
  -2   5  11        319.06        365.87         7.32 o
  -1   5  11         17.24         10.17         4.84 o
   0   5  11          1.44         -2.03         2.03 o
   1   5  11          0.06          0.27         2.66 o
   2   5  11         39.17         34.73         3.98 o
   3   5  11         43.20         42.12         7.80 o
   4   5  11        310.29        359.32        18.67 o
   5   5  11         24.14         17.80         7.75 o
   6   5  11          4.61          2.29         5.55 o
   7   5  11         21.44         15.55         7.75 o
 -11   6  11         12.78         11.01         7.85 o
 -10   6  11        124.57        137.27        12.52 o
  -9   6  11        145.66        142.32        15.32 o
  -8   6  11        182.60        191.45        10.69 o
  -7   6  11       1119.34       1338.42        45.47 o
  -6   6  11         82.29         99.65         4.73 o
  -5   6  11        242.75        258.07         8.26 o
  -4   6  11         12.04          5.73         1.95 o
  -3   6  11         28.00         22.39         2.84 o
  -2   6  11        330.41        335.06         9.72 o
  -1   6  11       1405.58       1642.38        42.19 o
   0   6  11        244.95        267.60         8.79 o
   1   6  11        211.61        224.81        10.28 o
   2   6  11        333.91        352.07        16.06 o
   3   6  11          3.26          1.84         4.08 o
   4   6  11        209.15        209.67        14.86 o
   5   6  11          4.73         -1.38         7.39 o
   6   6  11          0.93          5.05         8.30 o
 -10   7  11         82.82        101.76        12.11 o
  -8   7  11        104.37        112.40        12.25 o
  -7   7  11         16.64         10.05         4.08 o
  -6   7  11         79.62         84.83         6.33 o
  -5   7  11         58.87         49.64         5.14 o
  -4   7  11         48.90         41.84         4.73 o
  -3   7  11         14.60         13.81         2.39 o
  -2   7  11         16.10         14.15         4.34 o
  -1   7  11        198.51        203.52         8.53 o
   0   7  11          0.13          2.29         3.72 o
   1   7  11        156.37        162.41         9.82 o
   2   7  11          0.76          5.05         4.13 o
   3   7  11          0.98         -0.46         6.97 o
   4   7  11        177.32        213.38        14.41 o
   5   7  11          3.88         -4.59         5.96 o
   6   7  11         78.70         74.14        11.42 o
  -9   8  11         20.38         16.93         8.26 o
  -8   8  11          8.29          6.38         6.84 o
  -7   8  11          3.10         -1.84         4.59 o
  -6   8  11         24.17         16.56         5.05 o
  -5   8  11         46.83         46.70         5.55 o
  -4   8  11          9.19         17.80         5.05 o
  -3   8  11         27.34         27.53         4.95 o
  -2   8  11        140.61        155.39         9.08 o
  -1   8  11        253.54        332.25        16.38 o
   0   8  11          0.29          2.71         5.46 o
   1   8  11        203.32        217.14        13.26 o
   2   8  11         62.96         65.56         8.67 o
   3   8  11        153.92        147.50        11.97 o
   4   8  11         63.47         60.10         8.63 o
   5   8  11          3.24         -3.26         6.01 o
  -8   9  11         55.45         77.12        12.43 o
  -7   9  11        100.48         93.73        12.85 o
  -6   9  11          4.32         10.05         5.41 o
  -5   9  11          0.07          1.84         4.08 o
  -4   9  11          3.66          0.92         5.55 o
  -3   9  11         64.72         75.97         7.85 o
  -2   9  11        119.07        133.28         9.41 o
  -1   9  11         21.76         23.44         6.01 o
   0   9  11         29.51         31.75         7.02 o
   1   9  11         31.81         18.72         6.84 o
   2   9  11         18.17         -4.13        10.09 o
   3   9  11         43.92         41.29         8.26 o
   4   9  11          0.22         -6.38         6.84 o
  -7  10  11         33.98         34.96        10.14 o
  -6  10  11         46.10         50.56        10.05 o
  -5  10  11          8.02         10.05         5.96 o
  -4  10  11          0.45          5.05         6.47 o
  -3  10  11          6.83          4.13         5.05 o
  -2  10  11         36.73         40.46         7.34 o
  -1  10  11         90.91         97.90        10.19 o
   0  10  11        107.00         94.56         9.59 o
   1  10  11         88.15        114.24        10.55 o
   2  10  11         86.91         91.67        10.64 o
   3  10  11        113.32        103.96        11.79 o
  -5  11  11        281.25        356.89        26.70 o
  -4  11  11          9.93         11.47         7.85 o
  -3  11  11        321.90        407.95        22.48 o
  -2  11  11         80.81         71.20         8.30 o
  -1  11  11         33.98         43.22         8.72 o
   0  11  11          1.46         -3.26         6.47 o
   1  11  11         17.53         16.93         7.39 o
 -10   0  12        121.12        123.09        28.03 o
  -8   0  12       1274.70       1554.96        60.84 o
  -7   0  12          0.60         -0.46         3.26 o
  -6   0  12         34.98         17.80         5.41 o
  -5   0  12        350.12        388.32        20.28 o
  -4   0  12        304.08        313.03        18.17 o
  -3   0  12        714.30        832.42        45.74 o
  -2   0  12          5.14         11.88         5.46 o
  -1   0  12        174.71        165.16        12.66 o
   0   0  12          0.75         -1.84         5.05 o
   1   0  12         24.54         16.93         3.17 o
   2   0  12       1621.92       1971.54        57.07 o
   3   0  12        289.65        298.76        13.35 o
   4   0  12          0.08          6.84         5.51 o
   5   0  12          0.30          0.92         5.55 o
   6   0  12         18.77         17.80         9.22 o
   7   0  12        313.23        382.44        21.79 o
 -11   1  12         30.06         46.70        20.51 o
 -10   1  12         21.98         17.80        26.93 o
  -9   1  12         28.13         12.90        14.64 o
  -8   1  12        117.91         94.00         6.74 o
  -7   1  12        143.92        133.28         7.66 o
  -6   1  12         68.16         52.78         5.16 o
  -5   1  12          6.11         -0.83         3.09 o
  -4   1  12        277.82        267.75        11.91 o
  -3   1  12         26.37         22.51         4.25 o
  -2   1  12         27.30         21.61         4.64 o
  -1   1  12        255.63        257.00        11.34 o
   0   1  12        148.77        134.68         8.25 o
   1   1  12          0.63          1.40         1.86 o
   2   1  12          0.79          2.70         2.21 o
   3   1  12         94.31         87.41         4.94 o
   4   1  12        709.72        822.52        18.66 o
   5   1  12        189.94        164.29         8.67 o
   6   1  12          0.03         -3.30         4.13 o
   7   1  12        244.78        271.67        13.48 o
 -11   2  12         15.73         29.82        29.50 o
 -10   2  12        214.60        233.89        34.73 o
  -9   2  12         20.50         18.72        18.72 o
  -8   2  12         48.87         37.21        11.91 o
  -7   2  12        330.86        327.51        12.88 o
  -6   2  12        204.11        197.73         9.80 o
  -5   2  12        457.70        484.18        16.98 o
  -4   2  12          3.73          4.13         3.72 o
  -3   2  12         20.32         13.46         4.17 o
  -2   2  12        474.08        502.85        20.31 o
  -1   2  12         47.66         48.63         6.71 o
   0   2  12         13.33          2.26         5.01 o
   1   2  12         23.67         23.68         2.04 o
   2   2  12         33.72         23.44         3.06 o
   3   2  12          1.09          1.27         4.68 o
   4   2  12         24.23         22.30         4.36 o
   5   2  12        145.33        148.10        16.95 o
   6   2  12         69.55         62.51         6.83 o
   7   2  12        152.13        168.40        17.20 o
 -11   3  12         95.82         71.20        34.00 o
 -10   3  12         27.19         19.27        22.57 o
  -9   3  12         71.37         57.49        22.07 o
  -8   3  12        249.35        235.22        15.78 o
  -7   3  12        112.78         88.34         6.81 o
  -6   3  12          1.10          0.47         3.08 o
  -5   3  12         14.90          6.32         3.65 o
  -4   3  12         12.91          3.82         5.05 o
  -3   3  12         76.67         56.29         7.63 o
  -2   3  12        102.79         93.73        11.61 o
  -1   3  12         10.54          8.45         6.29 o
   0   3  12        235.47        255.91         5.71 o
   2   3  12         29.37         24.77         9.41 o
   3   3  12        179.05        183.84        18.58 o
   4   3  12          0.76         -4.52         4.52 o
   5   3  12         81.51         94.66        11.79 o
   6   3  12         57.44         58.70         9.99 o
 -11   4  12         82.71        101.35        35.79 o
 -10   4  12        466.79        557.15        60.65 o
  -9   4  12         23.03         31.24        26.56 o
  -8   4  12         33.57         17.43         5.55 o
  -7   4  12        488.49        534.20        23.96 o
  -6   4  12         14.35          7.05         3.84 o
  -5   4  12          0.33          2.29         6.47 o
  -4   4  12          5.04          5.05         4.63 o
  -3   4  12          0.08          5.05         7.34 o
  -2   4  12        174.25        154.89        14.91 o
  -1   4  12        312.46        338.54        24.45 o
   0   4  12          0.00          1.56         3.44 o
   1   4  12        232.58        230.63        11.70 o
   2   4  12         53.70         54.92         6.33 o
   3   4  12        303.19        345.65        16.75 o
   4   4  12         95.02         97.90         9.77 o
   5   4  12         85.45         80.93        10.00 o
   6   4  12         61.16         46.38        16.06 o
 -10   5  12         15.64         -3.26        22.11 o
  -9   5  12        159.09        162.41        36.57 o
  -8   5  12        244.49        236.50        17.80 o
  -7   5  12        208.55        203.52        16.52 o
  -6   5  12        242.47        246.51        22.21 o
  -5   5  12          1.62          6.84         6.84 o
  -4   5  12         17.60          6.38         5.00 o
  -3   5  12         76.25         56.52         8.72 o
  -2   5  12        149.79        131.81        12.80 o
  -1   5  12         38.21         47.60         2.55 o
   0   5  12          6.79          5.55         3.21 o
   1   5  12          4.00          0.92         3.67 o
   2   5  12        363.89        387.49        17.71 o
   3   5  12         53.53         52.71         6.84 o
   4   5  12        199.49        198.01        14.45 o
   5   5  12        327.92        408.82        22.53 o
   6   5  12        138.64        159.70        14.08 o
 -10   6  12         58.69         44.96        33.03 o
  -9   6  12          0.73          9.13        23.31 o
  -8   6  12          0.10         -6.38         6.38 o
  -7   6  12         32.39         23.44         7.89 o
  -6   6  12        293.89        367.49        20.51 o
  -5   6  12         39.74         27.99         8.17 o
  -4   6  12          9.36         -5.55         7.39 o
  -3   6  12        397.87        477.06        11.17 o
  -2   6  12        173.00        192.05        17.20 o
  -1   6  12        624.89        727.22        39.27 o
   0   6  12         18.61         19.27         4.50 o
   1   6  12        212.30        245.18        13.40 o
   2   6  12        271.21        333.81        17.98 o
   3   6  12         62.21         73.04         9.18 o
   4   6  12        100.00        109.70        11.65 o
   5   6  12          4.29          3.62         6.88 o
  -7   7  12          1.56          3.26         3.26 o
  -6   7  12          0.41         -2.29         3.21 o
  -5   7  12         36.22         39.36         4.04 o
  -4   7  12        403.19        493.38        18.08 o
  -3   7  12         34.92         39.13         4.54 o
  -2   7  12         43.00         32.21         4.13 o
  -1   7  12         59.00         48.77         5.37 o
   0   7  12        109.03        101.35         8.21 o
   1   7  12        234.76        263.62        14.59 o
   2   7  12          3.16          2.71         5.00 o
   3   7  12          3.48         -0.46         7.43 o
   4   7  12          6.68          2.29         8.26 o
  -7   8  12          0.71          0.46         3.72 o
  -6   8  12         64.24         61.80         6.38 o
  -5   8  12        174.65        182.69        10.41 o
  -4   8  12          4.05          1.38         4.59 o
  -3   8  12          2.49          2.29         4.17 o
  -2   8  12          8.14          6.38         4.13 o
  -1   8  12        132.99        147.50         9.86 o
   0   8  12        294.40        327.57        18.63 o
   1   8  12         19.00         21.01         5.87 o
   2   8  12         22.27         20.23         5.96 o
   3   8  12          0.07         -6.47         6.47 o
  -7   9  12        141.02        174.66        11.33 o
  -6   9  12         72.52         71.94         8.35 o
  -5   9  12          7.51          8.72         5.55 o
  -4   9  12         24.38         24.68         5.96 o
  -3   9  12          2.15          4.59         5.05 o
  -2   9  12         56.96         70.15         8.26 o
  -1   9  12        130.78        119.79        10.78 o
   0   9  12        325.20        369.14        21.38 o
   1   9  12         48.23         34.45         7.29 o
   2   9  12         10.69          9.63         6.01 o
  -5  10  12          9.53          3.26         6.47 o
  -4  10  12         14.02          4.59         6.42 o
  -3  10  12          0.94          1.84         6.42 o
  -2  10  12          1.50         -3.62         6.38 o
  -1  10  12          7.86         14.22         7.25 o
   0  10  12         98.53        102.63        11.70 o
   1  10  12        122.22        125.48        12.02 o
 -10   1  13         65.20         54.92        24.77 o
  -9   1  13          0.41        -19.18        19.18 o
  -8   1  13          1.73          6.52        18.19 o
  -7   1  13        142.09        122.91        13.65 o
  -6   1  13        187.12        166.31         9.76 o
  -5   1  13          9.47          3.36         4.71 o
  -4   1  13         23.84         14.78         4.67 o
  -3   1  13          2.74          0.00         5.96 o
  -2   1  13         55.04         28.84         7.80 o
  -1   1  13        355.48        367.90        35.35 o
   0   1  13        456.66        446.12        18.22 o
   1   1  13         55.88         35.61         5.96 o
   2   1  13        166.31        153.72        11.42 o
   3   1  13         82.65         66.09         7.66 o
   4   1  13        250.37        258.40        11.35 o
   5   1  13          6.15          1.51         5.36 o
 -10   2  13         30.07         40.46        24.27 o
  -9   2  13        110.10         77.12        26.33 o
  -8   2  13         74.21         59.34        18.93 o
  -7   2  13         96.97         87.67        12.25 o
  -6   2  13         29.80         25.68         7.34 o
  -5   2  13          3.70          2.81         4.07 o
  -4   2  13          3.83         -0.35         5.18 o
  -3   2  13         38.04         21.07         4.87 o
  -2   2  13        134.38        122.95        32.18 o
  -1   2  13        210.22        199.74        10.49 o
   0   2  13         17.87          8.67         4.51 o
   1   2  13         95.77         93.44         4.56 o
   2   2  13         27.55         35.71         4.56 o
   3   2  13        225.83        240.44         8.67 o
   4   2  13         62.99         56.21         6.50 o
   5   2  13         17.79         15.44         6.58 o
 -10   3  13          8.64         22.02        22.11 o
  -9   3  13        354.28        333.81        43.03 o
  -8   3  13        165.44        176.91        33.63 o
  -7   3  13         39.68         24.75         4.75 o
  -6   3  13         45.19         27.57         4.98 o
  -5   3  13        145.96        123.21         8.07 o
  -4   3  13         21.64          8.55         4.80 o
  -3   3  13        228.21        222.28        28.72 o
  -2   3  13          1.69         -2.33         4.23 o
  -1   3  13        625.48        699.00        25.27 o
   0   3  13          6.20          8.10        14.86 o
   1   3  13         22.07         18.71         3.41 o
   2   3  13          5.13          7.03         3.36 o
   3   3  13        213.33        218.04        12.25 o
   4   3  13         88.29         85.03         7.78 o
   5   3  13         22.61         20.93         7.60 o
  -9   4  13         70.56         43.54        25.74 o
  -8   4  13         20.45          5.05        20.23 o
  -7   4  13         68.80         43.55         5.89 o
  -6   4  13        412.69        456.38        18.46 o
  -5   4  13          9.47          8.26         5.83 o
  -4   4  13        119.04        123.60        11.93 o
  -3   4  13         48.90         35.69         9.73 o
  -2   4  13        366.76        412.31        26.10 o
  -1   4  13          3.17         -0.92         5.55 o
   0   4  13        358.60        384.10        31.06 o
   1   4  13         11.78         10.60         3.62 o
   2   4  13          0.25          5.55         7.89 o
   3   4  13          9.05          1.38         5.05 o
   4   4  13         95.65         86.75        15.85 o
  -9   5  13         65.04         70.52        29.50 o
  -8   5  13          0.47         56.84        36.15 o
  -7   5  13         75.77         55.95         6.78 o
  -6   5  13         51.77         35.39         5.55 o
  -5   5  13         50.87         35.69         8.21 o
  -4   5  13        102.43         95.79        12.57 o
  -3   5  13          3.65          1.38         6.47 o
  -2   5  13        146.28        137.77        14.59 o
  -1   5  13        406.04        487.69        35.01 o
   0   5  13          4.33          3.26         3.26 o
   1   5  13          0.29          1.38         4.59 o
   2   5  13        314.83        360.15        20.32 o
   3   5  13          0.52         -5.51         5.51 o
   4   5  13          0.08         -2.71         6.84 o
  -8   6  13         37.74         56.84        28.08 o
  -7   6  13          9.57          4.59         7.80 o
  -6   6  13         11.05          0.92         7.85 o
  -5   6  13         99.72         78.64        11.79 o
  -4   6  13        311.05        306.97        25.51 o
  -3   6  13        204.68        230.63        19.50 o
  -2   6  13         97.00         77.86        13.21 o
  -1   6  13        274.82        300.28        13.35 o
   0   6  13          2.30          0.46         3.72 o
   1   6  13         38.71         36.75         5.96 o
   2   6  13         49.30         53.36         7.20 o
   3   6  13         29.79         32.48         7.34 o
  -7   7  13        117.99        110.15        13.03 o
  -6   7  13         11.54          4.59         9.18 o
  -5   7  13         63.58         47.58        10.64 o
  -4   7  13          9.60          3.26         9.27 o
  -3   7  13         24.26          4.13         6.88 o
  -2   7  13         29.98          6.38        10.05 o
  -1   7  13         29.76         33.45         4.95 o
   0   7  13          1.84         -3.62         4.59 o
   1   7  13        197.56        202.88        12.80 o
   2   7  13        157.52        176.36        12.52 o
  -6   8  13        103.35         94.56        14.18 o
  -5   8  13          3.28          1.84         6.88 o
  -4   8  13         46.90         25.78        11.97 o
  -3   8  13         31.42         19.64         8.17 o
  -2   8  13        324.36        378.27        30.00 o
  -1   8  13         32.62         21.61         5.00 o
   0   8  13         46.19         42.12         6.93 o
   1   8  13          2.35          4.13         5.51 o
  -4   9  13         35.44         23.03        12.94 o
  -3   9  13         22.31         16.93         9.18 o
  -2   9  13          7.77          7.29         8.21 o
  -1   9  13         80.79         88.00         8.85 o
  -9   0  14         58.66        109.70        37.71 o
  -8   0  14          1.00          5.96        31.15 o
  -7   0  14        154.71        141.31        12.75 o
  -6   0  14       1419.63       1793.16        77.99 o
  -5   0  14        285.21        284.17        18.76 o
  -4   0  14         84.81         45.51         9.54 o
  -3   0  14         50.27         18.72         8.72 o
  -2   0  14        166.81        115.61        14.73 o
  -1   0  14         33.85         24.27         7.39 o
   0   0  14         12.78          7.75         9.18 o
   1   0  14        117.28         94.56        28.77 o
   2   0  14        133.80        121.21        15.09 o
   3   0  14         12.16         12.80         8.72 o
   4   0  14         12.04          6.38         8.21 o
  -9   1  14        434.41        470.00        41.13 o
  -8   1  14        113.74         98.90        19.94 o
  -7   1  14         11.69          5.22         6.68 o
  -6   1  14         54.03         36.36         7.82 o
  -5   1  14        213.03        178.10        10.48 o
  -4   1  14          2.02         -0.44         5.30 o
  -3   1  14        284.55        259.62        14.61 o
  -2   1  14        102.91         69.72         8.59 o
  -1   1  14         12.66          7.61         5.28 o
   0   1  14          1.34          7.67        11.63 o
   1   1  14         81.14         61.48         8.37 o
   2   1  14          9.57          8.87         5.96 o
   3   1  14         12.87         -4.32         8.69 o
  -9   2  14        209.00        207.19        35.14 o
  -8   2  14          2.25         11.01        20.19 o
  -7   2  14        214.41        195.92        13.71 o
  -6   2  14         15.19          1.98         4.01 o
  -5   2  14         29.37         16.23         5.84 o
  -4   2  14         16.54         12.00         5.13 o
  -3   2  14        108.44         77.76         8.07 o
  -2   2  14         47.85         29.62         6.97 o
  -1   2  14       1017.82       1187.06        42.63 o
   0   2  14        320.26        325.77        17.15 o
   1   2  14          0.14         -0.44         5.17 o
   2   2  14        146.43        136.47        19.64 o
   3   2  14         77.36         58.65         8.58 o
  -8   3  14         35.54         17.80        24.22 o
  -7   3  14         21.40          6.84         7.71 o
  -6   3  14         26.65         15.40         4.63 o
  -5   3  14          0.01         -1.15         4.25 o
  -4   3  14          4.63          2.32         4.57 o
  -3   3  14        142.88        123.24         9.54 o
  -2   3  14         42.39         27.58         5.48 o
  -1   3  14         19.63         14.06         7.40 o
   0   3  14         12.24          4.79         7.62 o
   1   3  14         27.10          4.46         6.70 o
   2   3  14        632.03        752.07        36.95 o
   3   3  14         19.97          8.09         9.41 o
  -8   4  14          5.21         51.48        27.99 o
  -7   4  14         14.54          4.13         6.88 o
  -6   4  14         40.95         16.26        11.24 o
  -5   4  14          0.28         -4.91         4.91 o
  -4   4  14         28.23         10.20         6.03 o
  -3   4  14         44.07         34.72         7.09 o
  -2   4  14        165.77        159.45        12.21 o
  -1   4  14        142.25        111.91        10.22 o
   0   4  14          0.35         -0.97         5.37 o
   1   4  14          1.48          5.03         7.02 o
   2   4  14          2.26         -0.46         6.90 o
   3   4  14         14.07          2.71         5.92 o
  -7   5  14          0.39         14.22        23.40 o
  -6   5  14         66.49         50.42         7.88 o
  -5   5  14         20.01          9.36         5.15 o
  -4   5  14        108.40         71.94        11.61 o
  -3   5  14        462.61        501.96        33.58 o
  -2   5  14        110.53         82.49        14.41 o
  -1   5  14        594.03        647.48        47.94 o
   0   5  14          6.31          4.13         7.85 o
   1   5  14          0.07         -0.46         8.81 o
   2   5  14         26.72          5.05         9.13 o
  -6   6  14          7.47         -3.62         7.25 o
  -5   6  14        190.15        185.58        17.53 o
  -4   6  14         11.88         16.06         8.26 o
  -3   6  14          0.25         -0.92        10.14 o
  -2   6  14          1.58         -1.84        10.05 o
  -1   6  14         14.77          7.29         8.21 o
   0   6  14         96.14         85.61        15.05 o
   1   6  14          7.10         -1.38         7.85 o
  -5   7  14         32.32         14.68        11.52 o
  -4   7  14        122.01        100.93        15.51 o
  -3   7  14         12.50          5.96         7.85 o
  -2   7  14         26.34          7.75         8.21 o
  -1   7  14         24.30         12.34         9.63 o
  -7   1  15          0.19        -23.90        23.90 o
  -6   1  15        103.14         58.19         7.61 o
  -5   1  15          7.75          2.11         5.70 o
  -4   1  15         14.49          8.02         7.15 o
  -3   1  15          5.13         -4.56         6.81 o
  -2   1  15         84.59         71.02         8.65 o
  -1   1  15         32.76         26.07         7.52 o
   0   1  15         85.42         73.29        10.02 o
   1   1  15          1.70         13.25         7.60 o
  -6   2  15         29.13         11.38         5.95 o
  -5   2  15         29.28         10.88        11.24 o
  -4   2  15         20.66          4.75         7.80 o
  -3   2  15         49.51         31.34        11.01 o
  -2   2  15        145.38        134.79        10.82 o
  -1   2  15         37.50         27.34         6.81 o
   0   2  15          9.07         -2.69         6.79 o
   1   2  15         10.49         -3.34         7.51 o
  -6   3  15         25.64          8.47         7.22 o
  -5   3  15         62.23         45.28         7.88 o
  -4   3  15         16.53         10.74         6.03 o
  -3   3  15         70.04         43.80         7.13 o
  -2   3  15        303.30        285.13        15.94 o
  -1   3  15         33.99         18.41         6.86 o
   0   3  15         91.46         56.74        16.01 o
  -5   4  15         80.20         51.98        11.45 o
  -4   4  15        254.85        235.56        14.21 o
  -3   4  15         18.13          5.75         6.09 o
  -2   4  15        111.00         92.11        18.35 o
  -1   4  15         42.00         34.87        10.80 o
  -3   5  15         24.71          5.34         7.78 o
                                                
